# Supplementary material for: Subregional variation in cover and diversity of hard coral (Scleractinia) in the Western Province, Solomon Islands following an unprecedented global bleaching event
Source: PLoS One. 2020 Nov 11;15(11):e0242153. doi: 10.1371/journal.pone.0242153 (PMC7657522; doi:10.1371/journal.pone.0242153)
Supplement: S1 Data — (XLSX) [file pone.0242153.s003.xlsx]

## Sheet: Sheet1
Site	Video	Depth.m	Image.no	NA	Hard coral	Soft coral	Sponges	Dead coral	Rock/bedrock	Sand	Coral rubble	Coralline Algae	Non-coralline Algae	Other	Sum
Binusa	5703	5-8	2	3	7	0	0	51	0	26	0	18	7	0	112
Binusa	5703	5-8	6	3	46	0	0	7	0	4	0	49	3	0	112
Binusa	5703	5-8	10	4	19	4	0	32	0	48	2	3	0	0	112
Binusa	5703	5-8	14	1	16	1	15	48	0	23	5	2	1	0	112
Binusa	5703	5-8	18	1	6	0	0	16	0	68	0	21	0	0	112
Binusa	5703	5-8	22	1	25	0	0	58	0	16	0	12	0	0	112
Binusa	5703	5-8	26	6	0	0	3	58	0	1	0	36	8	0	112
Binusa	5703	5-8	32	5	9	0	0	76	0	4	0	8	10	0	112
Binusa	5703	5-8	36	5	3	0	0	55	0	0	0	37	12	0	112
Binusa	5703	5-8	40	1	74	0	0	1	0	35	1	0	0	0	112
Binusa	5703	5-8	44	4	20	0	0	21	0	29	5	33	0	0	112
Binusa	5703	5-8	48	2	40	0	4	39	0	7	8	12	0	0	112
Binusa	5703	5-8	52	3	30	0	4	65	0	6	0	4	0	0	112
Binusa	5703	5-8	56	0	58	0	0	7	0	31	1	15	0	0	112
Binusa	5703	5-8	60	7	6	0	0	81	0	9	0	8	1	0	112
Binusa	5747	5-8	2	0	1	0	0	82	0	6	8	11	4	0	112
Binusa	5747	5-8	4	1	0	0	0	101	1	3	0	2	4	0	112
Binusa	5747	5-8	6	2	0	0	0	98	2	3	0	7	0	0	112
Binusa	5747	5-8	8	1	0	0	0	84	0	4	2	21	0	0	112
Binusa	5747	5-8	10	0	54	0	0	34	0	9	0	2	12	1	112
Binusa	5747	5-8	12	1	34	0	0	9	0	26	3	17	22	0	112
Binusa	5747	5-8	14	2	17	3	3	28	0	43	12	1	3	0	112
Binusa	5747	5-8	16	3	34	0	1	59	0	3	3	1	8	0	112
Binusa	5747	5-8	18	7	11	0	0	12	0	65	12	5	0	0	112
Binusa	5747	5-8	20	1	10	0	5	60	0	0	0	36	0	0	112
Binusa	5747	5-8	24	0	58	3	2	42	0	4	1	1	1	0	112
Binusa	5747	5-8	28	5	10	0	1	43	0	19	33	1	0	0	112
Binusa	5747	5-8	32	1	61	2	1	10	0	15	8	14	0	0	112
Binusa	5747	5-8	36	5	31	5	0	58	0	9	1	3	0	0	112
Binusa	5747	5-8	43	4	40	0	9	36	0	19	0	3	1	0	112
Binusa	5747	5-8	47	7	31	0	0	21	0	20	20	13	0	0	112
Binusa	5747	5-8	51	2	5	0	0	0	0	53	44	8	0	0	112
Binusa	5747	5-8	55	7	11	0	0	63	0	5	0	26	0	0	112
Binusa	5747	5-8	59	0	24	0	0	13	1	71	3	0	0	0	112
Binusa	5747	5-8	63	8	47	0	0	39	0	0	0	18	0	0	112
Binusa	5747	5-8	67	1	0	0	0	69	0	0	0	37	5	0	112
Kitcha	5084	5-7	5	11	89	0	0	3	0	0	0	1	8	0	112
Kitcha	5084	5-7	9	4	39	0	0	18	0	0	0	47	4	0	112
Kitcha	5084	5-7	13	10	49	2	0	26	0	17	0	7	1	0	112
Kitcha	5084	5-7	17	0	0	0	0	39	0	10	63	0	0	0	112
Kitcha	5084	5-7	21	2	49	0	0	26	0	3	0	31	0	1	112
Kitcha	5084	5-7	25	7	86	0	0	3	0	0	0	16	0	0	112
Kitcha	5084	5-7	29	8	21	0	0	57	0	0	0	26	0	0	112
Kitcha	5084	5-7	33	4	32	1	0	18	0	0	0	57	0	0	112
Kitcha	5084	5-7	39	8	23	0	0	11	0	0	0	4	66	0	112
Kitcha	5084	5-7	43	7	48	0	9	3	0	0	0	42	3	0	112
Kitcha	5084	5-7	47	8	24	2	0	59	0	0	0	19	0	0	112
Kitcha	5084	5-7	51	5	78	0	0	0	0	0	0	22	6	1	112
Kitcha	5084	5-7	55	7	101	0	0	0	0	0	0	4	0	0	112
Kitcha	5084	5-7	59	9	89	0	0	11	0	0	0	0	3	0	112
Kitcha	5084	5-7	63	8	93	0	0	0	0	0	0	5	6	0	112
Kitcha	5084	5-7	67	5	101	0	0	0	0	0	0	6	0	0	112
Kitcha	5084	5-7	71	2	16	0	0	49	0	0	0	41	4	0	112
Kitcha	5103	5-7	2	7	30	0	0	52	0	14	8	0	1	0	112
Kitcha	5103	5-7	6	2	65	0	9	36	0	0	0	0	0	0	112
Kitcha	5103	5-7	10	4	72	0	0	33	0	0	0	3	0	0	112
Kitcha	5103	5-7	14	4	75	0	0	24	0	3	0	6	0	0	112
Kitcha	5103	5-7	18	5	96	0	0	10	0	0	0	0	1	0	112
Kitcha	5103	5-7	22	3	97	0	0	11	0	0	0	1	0	0	112
Kitcha	5103	5-7	26	0	9	0	0	102	0	0	0	1	0	0	112
Kitcha	5103	5-7	30	3	91	0	0	6	0	0	0	11	1	0	112
Kitcha	5103	5-7	34	13	34	0	0	12	0	0	0	10	43	0	112
Kitcha	5103	5-7	38	10	96	0	0	2	0	0	0	4	0	0	112
Kitcha	5103	5-7	44	7	105	0	0	0	0	0	0	0	0	0	112
Kitcha	5103	5-7	48	4	96	0	0	10	0	0	0	2	0	0	112
Kitcha	5103	5-7	52	3	98	0	0	3	0	0	0	8	0	0	112
Kitcha	5103	5-7	56	3	23	0	0	85	0	0	0	1	0	0	112
Kitcha	5103	5-7	60	7	71	0	5	17	0	1	0	11	0	0	112
Kitcha	5103	5-7	64	6	99	0	0	4	0	0	0	3	0	0	112
Kitcha	5103	5-7	68	8	102	0	0	2	0	0	0	0	0	0	112
Kitcha	5103	5-7	72	6	93	0	0	3	0	0	0	10	0	0	112
Kitcha	5103	5-7	76	5	90	0	0	17	0	0	0	0	0	0	112
Lagoon	4909	2-4	2	0	0	18	0	8	0	8	78	0	0	0	112
Lagoon	4909	2-4	6	0	101	1	0	6	0	3	1	0	0	0	112
Lagoon	4909	2-4	10	0	70	6	0	21	0	14	0	0	0	1	112
Lagoon	4909	2-4	14	1	33	21	0	0	0	24	31	0	0	2	112
Lagoon	4909	2-4	18	0	0	1	0	0	0	17	94	0	0	0	112
Lagoon	4909	2-4	22	2	12	33	1	37	0	17	10	0	0	0	112
Lagoon	4909	2-4	27	1	12	25	0	16	0	16	41	0	0	1	112
Lagoon	4909	2-4	31	0	8	11	0	25	0	30	38	0	0	0	112
Lagoon	4909	2-4	35	0	2	10	1	1	0	6	92	0	0	0	112
Lagoon	4909	2-4	39	0	38	0	0	0	0	21	53	0	0	0	112
Lagoon	4909	2-4	43	1	39	1	0	6	0	12	53	0	0	0	112
Lagoon	4909	2-4	47	1	97	1	0	0	0	9	4	0	0	0	112
Lagoon	4909	2-4	51	0	8	16	0	14	0	36	38	0	0	0	112
Lagoon	4910	2-4	2	2	0	55	0	3	0	22	8	0	1	21	112
Lagoon	4910	2-4	4	3	3	63	0	18	0	11	6	8	0	0	112
Lagoon	4910	2-4	6	0	112	0	0	0	0	0	0	0	0	0	112
Lagoon	4910	2-4	8	0	3	68	0	8	0	1	16	2	0	14	112
Lagoon	4910	2-4	10	0	0	68	0	37	0	0	0	3	3	1	112
Lagoon	4910	2-4	12	0	1	88	0	11	0	1	10	0	1	0	112
Lagoon	4910	2-4	14	0	52	0	0	2	0	14	27	0	0	17	112
Lagoon	4910	2-4	16	1	3	4	0	4	0	17	82	0	0	1	112
Lagoon	4910	2-4	18	0	2	20	0	0	0	4	85	0	0	1	112
Lagoon	4910	2-4	20	1	10	18	0	2	0	7	65	0	0	9	112
Lagoon	4910	2-4	25	1	1	2	0	1	0	16	90	0	0	1	112
Lagoon	4910	2-4	29	1	1	64	0	0	0	11	22	0	2	11	112
Lagoon	4910	2-4	33	9	6	2	0	0	0	24	71	0	0	0	112
Lagoon	4910	2-4	37	8	77	0	0	0	0	9	17	1	0	0	112
Lagoon	4910	2-4	41	4	0	70	0	0	0	0	38	0	0	0	112
Lagoon	4910	2-4	45	5	107	0	0	0	0	0	0	0	0	0	112
Lagoon	4910	2-4	49	8	3	42	0	42	0	2	15	0	0	0	112
Landoro	5516	5-7	3	9	79	0	1	18	0	0	0	4	0	1	112
Landoro	5516	5-7	7	5	39	0	0	52	0	0	0	12	0	4	112
Landoro	5516	5-7	11	8	45	19	0	38	0	0	0	2	0	0	112
Landoro	5516	5-7	15	2	61	12	0	27	0	0	0	9	0	1	112
Landoro	5516	5-7	19	7	61	5	1	37	0	0	0	1	0	0	112
Landoro	5516	5-7	23	1	49	5	2	53	0	0	0	2	0	0	112
Landoro	5516	5-7	28	5	54	6	1	43	0	0	0	0	3	0	112
Landoro	5516	5-7	32	6	79	5	2	20	0	0	0	0	0	0	112
Landoro	5516	5-7	36	5	62	4	0	38	0	0	0	3	0	0	112
Landoro	5516	5-7	40	7	49	8	0	36	0	0	0	12	0	0	112
Landoro	5516	5-7	44	2	87	0	0	22	0	0	0	1	0	0	112
Landoro	5540	5-7	3	8	61	1	1	41	0	0	0	0	0	0	112
Landoro	5540	5-7	7	1	100	0	0	6	0	0	0	5	0	0	112
Landoro	5540	5-7	11	6	66	3	2	35	0	0	0	0	0	0	112
Landoro	5540	5-7	15	8	81	0	0	22	0	0	0	1	0	0	112
Landoro	5540	5-7	19	9	76	13	1	10	0	0	1	1	1	0	112
Landoro	5540	5-7	23	2	95	0	0	15	0	0	0	0	0	0	112
Landoro	5540	5-7	27	7	63	1	0	25	0	0	0	16	0	0	112
Landoro	5540	5-7	31	7	71	1	0	20	0	0	2	11	0	0	112
Landoro	5540	5-7	35	3	44	4	0	37	0	0	0	13	0	11	112
Landoro	5540	5-7	40	5	54	7	1	35	0	0	0	10	0	0	112
Landoro	5540	5-7	44	8	45	1	3	32	0	0	0	20	0	3	112
Landoro	5541	5-7	4	5	66	0	2	38	0	0	0	0	0	1	112
Landoro	5541	5-7	8	4	105	0	0	3	0	0	0	0	0	0	112
Landoro	5541	5-7	12	6	60	0	1	35	0	0	9	1	0	0	112
Landoro	5541	5-7	16	4	102	0	0	6	0	0	0	0	0	0	112
Landoro	5541	5-7	20	6	82	10	0	13	0	0	0	0	1	0	112
Liplipate	5907	7-10	3	6	0	0	0	76	0	26	0	4	0	0	112
Liplipate	5907	7-10	7	3	60	0	0	0	0	6	16	21	6	0	112
Liplipate	5907	7-10	11	10	52	0	2	0	0	43	4	0	1	0	112
Liplipate	5907	7-10	15	6	1	0	2	47	0	1	0	33	21	1	112
Liplipate	5907	7-10	19	6	8	2	1	38	0	51	3	3	0	0	112
Liplipate	5907	7-10	23	12	10	1	3	83	0	0	0	3	0	0	112
Liplipate	5907	7-10	27	13	17	1	2	36	0	0	0	43	0	0	112
Liplipate	5907	7-10	31	6	9	0	1	70	0	8	14	4	0	0	112
Liplipate	5907	7-10	35	8	47	0	2	41	0	1	0	13	0	0	112
Liplipate	5907	7-10	41	7	27	0	0	50	0	27	0	1	0	0	112
Liplipate	5907	7-10	45	7	38	0	0	48	0	0	0	19	0	0	112
Liplipate	5907	7-10	49	10	4	1	7	74	0	0	1	14	1	0	112
Liplipate	5907	7-10	53	10	13	0	0	25	0	51	11	0	1	1	112
Liplipate	5907	7-10	57	12	7	0	0	28	0	3	0	34	28	0	112
Liplipate	5907	7-10	61	1	0	0	0	6	0	104	1	0	0	0	112
Liplipate	5907	7-10	65	1	65	0	0	0	0	1	0	45	0	0	112
Liplipate	5907	7-10	69	3	61	0	0	12	0	8	0	27	1	0	112
Liplipate	5907	7-10	73	13	0	0	0	51	0	2	0	46	0	0	112
Liplipate	5929	7-10	2	6	44	0	0	23	0	39	0	0	0	0	112
Liplipate	5929	7-10	6	6	0	0	0	78	0	28	0	0	0	0	112
Liplipate	5929	7-10	10	13	3	0	0	37	0	1	0	8	50	0	112
Liplipate	5929	7-10	14	13	24	0	0	31	0	0	0	42	0	2	112
Liplipate	5929	7-10	18	6	2	0	0	61	0	16	1	26	0	0	112
Liplipate	5929	7-10	22	3	1	0	0	92	0	16	0	0	0	0	112
Liplipate	5929	7-10	26	7	8	0	0	82	0	14	0	1	0	0	112
Liplipate	5929	7-10	30	9	3	0	0	62	0	18	7	8	0	5	112
Liplipate	5929	7-10	34	13	31	0	0	32	0	35	0	1	0	0	112
Liplipate	5929	7-10	41	13	5	0	0	11	0	78	5	0	0	0	112
Liplipate	5929	7-10	45	4	9	0	0	80	0	4	0	13	2	0	112
Liplipate	5929	7-10	49	12	9	0	3	79	0	4	0	4	1	0	112
Liplipate	5929	7-10	53	6	25	0	0	71	0	0	0	10	0	0	112
Liplipate	5929	7-10	57	10	8	0	0	65	0	0	0	29	0	0	112
Liplipate	5929	7-10	61	13	11	7	2	42	0	8	2	27	0	0	112
Liplipate	5929	7-10	65	10	49	0	2	26	0	17	0	8	0	0	112
Liplipate	5929	7-10	69	5	21	0	0	46	0	40	0	0	0	0	112
Male Male	5156	4-5	3	2	9	0	0	29	1	28	35	7	1	0	112
Male Male	5156	4-5	7	6	70	0	0	35	1	0	0	0	0	0	112
Male Male	5156	4-5	11	6	31	0	0	30	0	1	43	0	1	0	112
Male Male	5156	4-5	15	3	8	0	0	99	0	0	0	2	0	0	112
Male Male	5156	4-5	19	4	22	0	0	55	0	14	10	5	0	2	112
Male Male	5156	4-5	23	0	6	0	0	67	0	13	25	1	0	0	112
Male Male	5156	4-5	27	7	46	0	0	47	0	2	7	1	0	2	112
Male Male	5156	4-5	31	2	23	0	0	25	0	0	0	55	0	7	112
Male Male	5156	4-5	37	12	16	0	0	47	0	0	0	27	1	9	112
Male Male	5156	4-5	41	1	12	0	0	64	0	12	21	1	0	1	112
Male Male	5156	4-5	45	0	2	0	0	82	0	4	24	0	0	0	112
Male Male	5156	4-5	49	3	19	0	0	72	0	0	0	18	0	0	112
Male Male	5156	4-5	53	3	12	0	0	88	0	0	0	8	0	1	112
Male Male	5156	4-5	57	1	21	0	0	53	0	0	0	37	0	0	112
Male Male	5156	4-5	61	0	81	0	0	28	0	0	0	3	0	0	112
Male Male	5156	4-5	64	3	35	0	0	44	0	0	0	30	0	0	112
MbabangaDeep	4689	9-10	4	10	15	0	0	65	0	0	11	0	11	0	112
MbabangaDeep	4689	9-10	8	7	0	0	0	60	0	26	15	0	4	0	112
MbabangaDeep	4689	9-10	12	3	16	0	0	70	0	23	0	0	0	0	112
MbabangaDeep	4689	9-10	16	9	84	0	0	14	0	0	0	0	5	0	112
MbabangaDeep	4689	9-10	20	4	13	0	0	38	0	2	43	0	12	0	112
MbabangaDeep	4689	9-10	24	9	0	0	0	30	0	52	2	0	19	0	112
MbabangaDeep	4689	9-10	28	2	59	0	0	7	0	23	21	0	0	0	112
MbabangaDeep	4689	9-10	32	12	8	0	2	68	3	3	5	0	6	5	112
MbabangaDeep	4689	9-10	36	0	0	0	0	4	0	105	0	0	3	0	112
MbabangaDeep	4689	9-10	40	11	5	0	0	77	0	19	0	0	0	0	112
MbabangaDeep	4689	9-10	46	6	0	0	0	75	0	8	0	0	23	0	112
MbabangaDeep	4689	9-10	50	0	0	0	0	5	0	106	0	0	1	0	112
MbabangaDeep	4689	9-10	54	5	2	0	0	105	0	0	0	0	0	0	112
MbabangaDeep	4689	9-10	58	8	11	0	0	48	0	11	3	0	31	0	112
MbabangaDeep	4689	9-10	62	3	48	0	0	60	0	1	0	0	0	0	112
MbabangaDeep	4689	9-10	66	2	0	0	3	77	0	0	0	0	30	0	112
MbabangaDeep	4689	9-10	70	5	1	0	0	101	0	5	0	0	0	0	112
MbabangaDeep	4689	9-10	74	9	8	0	0	25	0	60	1	0	9	0	112
MbabangaDeep	4689	9-10	78	6	23	0	0	79	0	4	0	0	0	0	112
MbabangaDeep	4689	9-10	82	12	0	0	0	54	0	25	0	0	21	0	112
MbabangaDeep	4689	9-10	86	6	6	0	0	83	0	13	0	0	4	0	112
MbabangaDeep	4695	9-10	3	4	7	0	0	58	0	5	2	0	29	7	112
MbabangaDeep	4695	9-10	7	9	25	0	0	16	0	0	62	0	0	0	112
MbabangaDeep	4695	9-10	11	4	0	0	0	63	0	33	12	0	0	0	112
MbabangaDeep	4695	9-10	15	12	0	0	0	84	0	0	0	0	16	0	112
MbabangaDeep	4695	9-10	19	3	0	0	0	23	0	32	0	0	54	0	112
MbabangaDeep	4695	9-10	23	10	42	0	0	24	0	11	0	0	25	0	112
MbabangaDeep	4695	9-10	27	9	16	0	0	80	0	1	0	0	6	0	112
MbabangaDeep	4695	9-10	31	1	19	0	0	65	0	0	0	0	27	0	112
MbabangaDeep	4695	9-10	35	4	5	0	0	101	0	1	0	0	1	0	112
MbabangaDeep	4695	9-10	39	6	86	0	0	18	0	1	0	0	1	0	112
MbabangaDeep	4695	9-10	43	5	17	0	3	70	0	8	4	0	5	0	112
MbabangaDeep	4695	9-10	50	3	31	0	0	77	0	0	0	0	0	1	112
MbabangaDeep	4695	9-10	54	2	12	0	0	50	0	12	0	0	36	0	112
MbabangaDeep	4695	9-10	58	4	1	0	0	6	0	90	0	0	11	0	112
MbabangaDeep	4695	9-10	62	2	1	0	0	56	0	16	0	0	37	0	112
MbabangaDeep	4695	9-10	66	1	45	0	0	57	0	1	0	0	8	0	112
MbabangaDeep	4695	9-10	70	9	1	0	0	4	0	67	0	0	31	0	112
MbabangaDeep	4695	9-10	74	3	32	0	0	77	0	0	0	0	0	0	112
MbabangaDeep	4695	9-10	78	2	9	0	0	76	0	0	0	0	25	0	112
MbabangaDeep	4695	9-10	82	2	26	0	0	84	0	0	0	0	0	0	112
MbabangaShallow	671	6-7	1	0	0	0	0	0	0	102	0	0	10	0	112
MbabangaShallow	671	6-7	3	0	13	0	0	5	0	6	88	0	0	0	112
MbabangaShallow	671	6-7	5	1	6	0	0	41	0	0	0	0	64	0	112
MbabangaShallow	671	6-7	7	1	4	0	0	35	0	23	8	0	41	0	112
MbabangaShallow	671	6-7	9	3	56	0	0	4	0	24	4	5	16	0	112
MbabangaShallow	671	6-7	11	2	65	0	0	36	0	0	0	7	2	0	112
MbabangaShallow	671	6-7	13	1	73	0	0	33	0	4	1	0	0	0	112
MbabangaShallow	671	6-7	15	0	16	0	0	93	0	0	0	0	3	0	112
MbabangaShallow	671	6-7	17	0	14	0	0	16	0	62	19	0	1	0	112
MbabangaShallow	671	6-7	19	1	52	0	0	22	0	28	9	0	0	0	112
MbabangaShallow	671	6-7	23	3	99	0	0	7	0	1	2	0	0	0	112
MbabangaShallow	671	6-7	27	7	61	0	0	0	11	16	16	0	1	0	112
MbabangaShallow	671	6-7	31	6	21	0	0	33	0	1	25	0	8	18	112
MbabangaShallow	671	6-7	35	5	0	0	0	24	0	1	0	0	82	0	112
MbabangaShallow	671	6-7	40	2	0	0	0	3	0	33	59	0	15	0	112
MbabangaShallow	671	6-7	44	13	4	0	0	6	25	1	2	0	51	10	112
MbabangaShallow	671	6-7	48	4	4	0	0	18	0	3	52	0	22	9	112
MbabangaShallow	671	6-7	52	12	4	0	0	1	4	24	13	0	54	0	112
MbabangaShallow	671	6-7	56	10	84	0	0	2	0	2	13	0	1	0	112
MbabangaShallow	671	6-7	60	10	20	0	0	79	0	0	0	0	3	0	112
MbabangaShallow	671	6-7	64	9	67	0	0	8	5	19	4	0	0	0	112
MbabangaShallow	671	6-7	68	7	17	0	0	77	0	2	8	0	0	1	112
MbabangaShallow	671	6-7	72	10	67	0	0	35	0	0	0	0	0	0	112
MbabangaShallow	671	6-7	76	9	84	0	0	0	8	7	1	0	3	0	112
MbabangaShallow	671	6-7	80	6	14	0	2	34	0	21	6	0	29	0	112
MbabangaShallow	671	6-7	84	13	28	0	0	71	0	0	0	0	0	0	112
MbabangaShallow	4629	6-7	1	0	0	0	0	0	0	112	0	0	0	0	112
MbabangaShallow	4629	6-7	5	3	57	0	0	37	0	13	2	0	0	0	112
MbabangaShallow	4629	6-7	9	3	38	0	0	62	0	3	4	0	2	0	112
MbabangaShallow	4629	6-7	13	2	0	0	0	0	0	110	0	0	0	0	112
MbabangaShallow	4629	6-7	17	2	35	0	1	42	0	21	0	0	11	0	112
MbabangaShallow	4629	6-7	21	2	30	0	0	19	0	37	3	0	21	0	112
MbabangaShallow	4629	6-7	25	0	0	0	0	0	0	83	5	0	24	0	112
MbabangaShallow	4629	6-7	29	2	79	0	0	25	0	5	0	0	1	0	112
MbabangaShallow	4629	6-7	33	4	3	0	0	66	0	1	0	0	38	0	112
MbabangaShallow	4629	6-7	37	0	51	0	0	59	0	0	0	1	1	0	112
MbabangaShallow	4629	6-7	41	0	16	0	0	89	0	0	0	0	7	0	112
MbabangaShallow	4629	6-7	45	0	65	0	0	42	0	0	0	0	5	0	112
MbabangaShallow	4629	6-7	51	3	63	0	0	43	0	0	0	0	3	0	112
MbabangaShallow	4629	6-7	55	2	55	0	0	51	0	3	0	0	1	0	112
MbabangaShallow	4629	6-7	59	1	37	0	0	41	0	4	0	0	29	0	112
MbabangaShallow	4629	6-7	63	0	33	0	0	10	0	40	0	0	29	0	112
MbabangaShallow	4629	6-7	67	0	3	0	0	40	0	2	0	0	67	0	112
MbabangaShallow	4629	6-7	71	1	22	0	0	16	0	33	0	0	40	0	112
MbabangaShallow	4629	6-7	75	0	53	0	0	55	0	4	0	0	0	0	112
MbabangaShallow	4629	6-7	79	0	54	0	0	45	0	5	0	0	8	0	112
MbabangaShallow	4629	6-7	83	1	32	0	0	43	0	0	0	2	34	0	112
MbabangaShallow	4629	6-7	87	1	95	0	0	14	0	2	0	0	0	0	112
Mbula	5024	5-6	2	3	71	0	0	6	0	0	5	27	0	0	112
Mbula	5024	5-6	4	7	77	0	0	9	0	0	0	17	2	0	112
Mbula	5024	5-6	6	4	21	1	2	32	0	0	0	52	0	0	112
Mbula	5024	5-6	8	2	53	1	0	20	0	0	0	35	1	0	112
Mbula	5024	5-6	10	8	92	0	0	8	0	0	0	2	2	0	112
Mbula	5024	5-6	12	1	79	1	0	5	0	0	0	26	0	0	112
Mbula	5024	5-6	14	3	54	23	0	9	1	0	0	19	0	3	112
Mbula	5024	5-6	16	4	62	7	0	6	0	0	0	33	0	0	112
Mbula	5024	5-6	18	3	76	10	0	5	0	0	0	18	0	0	112
Mbula	5024	5-6	20	5	83	1	0	1	0	0	0	20	2	0	112
Mbula	5024	5-6	22	4	103	0	0	2	1	0	1	1	0	0	112
Mbula	5024	5-6	24	10	80	7	0	5	0	0	0	6	4	0	112
Mbula	5024	5-6	26	9	93	3	0	0	0	0	0	7	0	0	112
Mbula	5024	5-6	28	9	85	0	0	2	0	0	0	9	7	0	112
Mbula	5024	5-6	30	7	54	11	0	11	4	5	8	12	0	0	112
Mbula	5024	5-6	32	3	63	20	0	9	0	0	0	17	0	0	112
Mbula	5024	5-6	36	6	98	0	0	0	0	0	4	4	0	0	112
Mbula	5024	5-6	41	2	19	11	1	14	0	0	54	10	1	0	112
Mbula	5024	5-6	45	5	69	15	0	0	1	0	4	14	4	0	112
Mbula	5024	5-6	49	7	80	0	0	0	1	0	0	23	1	0	112
Mbula	5024	5-6	53	11	85	3	0	8	0	0	0	4	1	0	112
Mbula	5024	5-6	57	9	30	38	0	3	0	0	0	31	1	0	112
Mbula	5024	5-6	61	5	103	0	0	0	0	0	1	3	0	0	112
Mbula	5024	5-6	65	8	55	30	0	1	0	0	0	14	4	0	112
Mbula	5024	5-6	69	9	68	6	0	16	0	0	0	13	0	0	112
Mbula	5024	5-6	73	7	61	11	0	0	0	0	9	23	0	1	112
Mbula	5024	5-6	77	5	33	8	2	20	0	0	0	37	7	0	112
Mbula	5042	5-6	3	1	59	0	0	4	0	0	0	24	24	0	112
Mbula	5042	5-6	5	1	35	3	2	48	0	0	0	23	0	0	112
Mbula	5042	5-6	7	0	5	20	0	46	1	0	3	35	1	1	112
Mbula	5042	5-6	9	4	46	13	0	24	0	0	0	25	0	0	112
Mbula	5042	5-6	11	0	61	10	0	16	0	0	0	25	0	0	112
Mbula	5042	5-6	13	0	36	17	0	27	0	0	0	25	7	0	112
Mbula	5042	5-6	15	0	69	34	1	1	0	0	0	7	0	0	112
Mbula	5042	5-6	17	2	58	2	0	3	1	0	42	4	0	0	112
Mbula	5042	5-6	19	4	76	13	0	4	0	0	2	9	4	0	112
Mbula	5042	5-6	21	1	73	13	0	3	1	0	3	10	8	0	112
Mbula	5042	5-6	25	9	12	11	0	7	0	0	43	29	0	1	112
Mbula	5042	5-6	29	11	70	12	1	0	0	1	9	8	0	0	112
Mbula	5042	5-6	33	6	70	1	0	5	0	9	5	16	0	0	112
Mbula	5042	5-6	37	3	74	2	0	1	5	0	0	25	2	0	112
Mbula	5042	5-6	45	5	56	3	0	20	0	0	1	25	0	2	112
Mbula	5042	5-6	49	20	46	7	0	17	0	0	0	22	0	0	112
Mbula	5042	5-6	53	7	61	6	1	5	0	4	1	27	0	0	112
Mbula	5042	5-6	57	7	99	3	0	0	1	0	0	2	0	0	112
Mbula	5042	5-6	61	5	55	16	1	16	0	0	4	15	0	0	112
Mbula	5042	5-6	65	8	46	4	1	3	0	0	39	11	0	0	112
Mbula	5042	5-6	69	9	57	3	1	0	0	0	35	5	2	0	112
Mbula	5042	5-6	73	4	29	41	4	11	0	0	13	2	8	0	112
Mbula	5042	5-6	77	10	33	33	2	11	0	0	3	18	2	0	112
Mbula	5042	5-6	81	5	7	9	0	77	0	0	0	14	0	0	112
Mbula	5042	5-6	85	7	75	0	1	0	0	0	0	20	9	0	112
RomaDeep	5805	9-10	6	2	22	4	3	68	0	0	9	4	0	0	112
RomaDeep	5805	9-10	10	1	21	2	5	50	0	16	14	2	1	0	112
RomaDeep	5805	9-10	14	4	23	2	2	40	0	2	37	0	2	0	112
RomaDeep	5805	9-10	18	4	40	4	3	57	0	0	0	1	3	0	112
RomaDeep	5807	9-10	5	2	53	9	6	33	0	4	0	4	1	0	112
RomaDeep	5807	9-10	9	3	74	0	7	26	0	0	0	1	1	0	112
RomaDeep	5807	9-10	13	2	21	3	4	75	0	0	0	5	2	0	112
RomaDeep	5807	9-10	17	0	22	7	2	76	1	0	0	2	2	0	112
RomaDeep	5807	9-10	24	2	14	0	3	87	0	0	0	1	1	4	112
RomaDeep	5807	9-10	28	1	19	0	1	74	0	0	0	16	1	0	112
RomaDeep	5807	9-10	32	1	52	7	4	48	0	0	0	0	0	0	112
RomaDeep	5807	9-10	36	5	58	4	1	42	0	0	0	0	2	0	112
RomaDeep	5807	9-10	40	3	60	4	0	35	0	10	0	0	0	0	112
RomaDeep	5807	9-10	44	2	45	8	7	46	0	0	2	2	0	0	112
RomaDeep	5807	9-10	48	0	31	5	1	71	0	3	0	0	0	1	112
RomaDeep	5807	9-10	52	3	16	0	9	83	0	0	0	1	0	0	112
RomaDeep	5807	9-10	56	4	16	0	6	83	0	0	2	0	0	1	112
RomaDeep	5807	9-10	60	2	24	2	4	74	0	0	0	6	0	0	112
RomaDeep	5868	9-10	1	5	36	0	10	10	0	0	49	2	0	0	112
RomaDeep	5868	9-10	5	10	59	0	2	38	0	0	0	2	0	1	112
RomaDeep	5868	9-10	9	5	46	0	5	41	0	1	14	0	0	0	112
RomaDeep	5868	9-10	13	10	43	0	2	57	0	0	0	0	0	0	112
RomaDeep	5868	9-10	17	6	22	0	4	43	0	9	24	0	3	1	112
RomaDeep	5868	9-10	21	3	36	11	3	54	0	2	1	0	2	0	112
RomaDeep	5868	9-10	25	1	16	1	8	85	0	0	0	0	1	0	112
RomaDeep	5868	9-10	29	4	75	0	0	29	0	1	0	0	3	0	112
RomaDeep	5868	9-10	35	6	21	0	4	65	0	12	4	0	0	0	112
RomaDeep	5868	9-10	39	0	12	0	0	55	0	14	31	0	0	0	112
RomaDeep	5868	9-10	43	2	58	3	7	2	0	33	6	0	1	0	112
RomaDeep	5868	9-10	47	2	38	1	5	41	0	2	16	1	6	0	112
RomaDeep	5868	9-10	51	7	36	2	5	62	0	0	0	0	0	0	112
RomaDeep	5868	9-10	55	3	41	4	2	57	0	2	0	0	3	0	112
RomaDeep	5868	9-10	59	3	61	1	0	38	0	3	5	1	0	0	112
RomaDeep	5868	9-10	61	0	43	0	0	47	0	0	0	21	1	0	112
RomaDeep	5868	9-10	67	0	3	0	1	74	0	0	0	33	1	0	112
RomaShallow	5448	5-7	2	1	93	0	1	17	0	0	0	0	0	0	112
RomaShallow	5448	5-7	6	8	34	1	2	63	0	3	1	0	0	0	112
RomaShallow	5448	5-7	10	10	68	7	2	25	0	0	0	0	0	0	112
RomaShallow	5448	5-7	14	7	20	27	3	29	0	9	16	0	1	0	112
RomaShallow	5448	5-7	18	1	35	25	2	45	0	3	0	0	1	0	112
RomaShallow	5448	5-7	22	5	40	11	0	53	0	0	0	1	2	0	112
RomaShallow	5448	5-7	26	1	55	4	0	38	0	11	2	1	0	0	112
RomaShallow	5448	5-7	30	3	37	13	1	37	0	16	5	0	0	0	112
RomaShallow	5448	5-7	34	7	35	8	4	58	0	0	0	0	0	0	112
RomaShallow	5448	5-7	38	1	18	21	1	68	0	0	0	0	3	0	112
RomaShallow	5448	5-7	42	9	30	5	0	19	0	39	10	0	0	0	112
RomaShallow	5448	5-7	49	4	49	5	4	18	0	21	11	0	0	0	112
RomaShallow	5448	5-7	53	2	27	35	2	46	0	0	0	0	0	0	112
RomaShallow	5448	5-7	57	4	74	9	6	19	0	0	0	0	0	0	112
RomaShallow	5448	5-7	61	0	80	5	1	17	0	4	5	0	0	0	112
RomaShallow	5448	5-7	65	1	65	2	1	11	0	12	18	1	0	1	112
RomaShallow	5448	5-7	69	8	26	12	8	21	0	0	36	1	0	0	112
RomaShallow	5448	5-7	73	4	67	5	0	30	0	0	1	0	5	0	112
RomaShallow	5448	5-7	77	5	32	11	6	43	0	0	12	2	1	0	112
RomaShallow	5448	5-7	81	6	51	5	8	40	0	0	0	0	1	1	112
RomaShallow	5448	5-7	85	5	88	2	3	12	0	0	2	0	0	0	112
RomaShallow	5483	5-7	1	5	46	9	0	35	0	7	10	0	0	0	112
RomaShallow	5483	5-7	5	3	26	11	3	69	0	0	0	0	0	0	112
RomaShallow	5483	5-7	9	0	6	0	0	4	0	54	42	0	0	6	112
RomaShallow	5483	5-7	13	1	69	4	0	26	1	4	3	3	0	1	112
RomaShallow	5483	5-7	17	2	55	3	4	39	0	4	2	1	0	2	112
RomaShallow	5483	5-7	21	1	76	3	0	28	0	0	0	1	3	0	112
RomaShallow	5483	5-7	25	2	67	0	3	40	0	0	0	0	0	0	112
RomaShallow	5483	5-7	29	5	34	5	1	66	0	0	0	0	1	0	112
RomaShallow	5483	5-7	33	2	67	1	1	38	0	3	0	0	0	0	112
RomaShallow	5483	5-7	40	2	71	3	0	34	0	2	0	0	0	0	112
RomaShallow	5483	5-7	44	2	50	17	1	41	0	0	0	0	0	1	112
RomaShallow	5483	5-7	48	1	47	3	2	58	0	0	0	0	0	1	112
RomaShallow	5483	5-7	52	3	39	1	6	56	0	2	2	1	1	1	112
RomaShallow	5483	5-7	56	1	81	8	0	20	0	0	0	2	0	0	112
RomaShallow	5483	5-7	60	4	40	0	2	37	0	1	0	25	0	3	112
RomaShallow	5483	5-7	64	2	61	4	0	43	0	0	0	2	0	0	112
RomaShallow	5483	5-7	68	1	60	3	1	45	0	0	0	0	2	0	112
RomaShallow	5483	5-7	72	2	70	9	1	28	0	0	0	1	0	1	112
RomaShallow	5483	5-7	76	5	23	17	2	63	0	0	0	1	0	1	112
RomaShallow	5483	5-7	80	1	57	6	3	44	0	0	0	0	0	1	112
SecretSpot	5604	5-7	6	7	40	0	0	46	0	0	4	15	0	0	112
SecretSpot	5604	5-7	10	8	21	2	22	57	0	0	0	1	0	1	112
SecretSpot	5604	5-7	15	6	76	0	0	9	0	0	12	3	6	0	112
SecretSpot	5604	5-7	19	6	53	0	1	7	0	2	39	4	0	0	112
SecretSpot	5604	5-7	23	4	25	3	0	47	0	22	5	4	1	1	112
SecretSpot	5604	5-7	27	5	80	0	2	8	0	8	7	2	0	0	112
SecretSpot	5604	5-7	31	6	66	0	0	35	0	4	1	0	0	0	112
SecretSpot	5604	5-7	35	7	21	0	0	27	0	0	41	7	2	7	112
SecretSpot	5604	5-7	40	2	91	0	0	7	0	5	6	1	0	0	112
SecretSpot	5604	5-7	44	5	37	2	7	41	0	0	0	20	0	0	112
SecretSpot	5604	5-7	48	11	78	0	0	18	0	0	0	4	1	0	112
SecretSpot	5604	5-7	52	4	90	4	1	5	0	1	0	1	1	5	112
SecretSpot	5604	5-7	56	0	35	2	1	39	0	14	14	7	0	0	112
SecretSpot	5604	5-7	60	13	21	0	0	19	0	0	0	59	0	0	112
SecretSpot	5604	5-7	64	3	39	0	0	38	0	8	6	16	2	0	112
SecretSpot	5604	5-7	68	11	22	0	3	76	0	0	0	0	0	0	112
SecretSpot	5604	5-7	72	13	45	0	15	35	0	0	0	2	0	2	112
SecretSpot	5604	5-7	76	6	48	0	5	26	0	9	7	7	0	4	112
SecretSpot	5644	5-7	2	6	36	0	2	56	0	6	2	4	0	0	112
SecretSpot	5644	5-7	6	2	58	0	0	25	0	14	7	5	0	1	112
SecretSpot	5644	5-7	10	2	89	0	0	13	0	2	0	3	3	0	112
SecretSpot	5644	5-7	14	8	82	0	0	17	0	0	0	3	0	2	112
SecretSpot	5644	5-7	18	4	58	0	2	42	0	0	0	6	0	0	112
SecretSpot	5644	5-7	22	6	35	3	3	57	0	1	0	5	2	0	112
SecretSpot	5644	5-7	26	1	40	1	0	34	0	0	0	36	0	0	112
SecretSpot	5644	5-7	30	2	44	5	10	44	0	0	0	5	2	0	112
SecretSpot	5644	5-7	34	3	44	8	1	37	0	1	0	18	0	0	112
SecretSpot	5644	5-7	38	3	72	3	0	30	0	0	0	4	0	0	112
SecretSpot	5644	5-7	42	3	45	6	1	47	0	0	0	10	0	0	112
SecretSpot	5644	5-7	49	3	49	0	0	51	0	1	0	8	0	0	112
SecretSpot	5644	5-7	53	4	43	23	0	20	0	0	0	22	0	0	112
SecretSpot	5644	5-7	57	5	41	1	0	50	0	0	0	15	0	0	112
SecretSpot	5644	5-7	62	0	41	0	0	42	0	0	0	29	0	0	112
SecretSpot	5644	5-7	66	2	31	0	1	53	0	2	0	23	0	0	112
SecretSpot	5644	5-7	70	5	48	0	1	41	0	0	0	17	0	0	112
SecretSpot	5644	5-7	74	1	94	0	0	17	0	0	0	0	0	0	112
SecretSpot	5644	5-7	78	8	63	0	0	26	0	0	0	15	0	0	112
SecretSpot	5644	5-7	82	1	11	1	0	6	0	0	92	0	1	0	112
Serunama	4931	2-4	2	2	13	0	0	60	0	1	34	0	0	2	112
Serunama	4931	2-4	6	1	19	0	0	21	0	9	58	1	0	3	112
Serunama	4931	2-4	10	0	21	0	0	56	0	8	27	0	0	0	112
Serunama	4931	2-4	14	7	56	0	0	33	0	11	0	5	0	0	112
Serunama	4931	2-4	18	2	79	0	0	15	2	3	2	9	0	0	112
Serunama	4931	2-4	23	6	93	0	0	1	0	0	0	12	0	0	112
Serunama	4931	2-4	27	7	78	0	0	20	0	0	4	3	0	0	112
Serunama	4931	2-4	31	1	83	0	0	9	0	3	8	8	0	0	112
Serunama	4931	2-4	35	1	42	0	0	12	0	5	50	2	0	0	112
Serunama	4931	2-4	39	1	16	0	0	29	0	7	39	4	0	16	112
Serunama	4948	2-4	3	6	62	2	0	36	0	0	0	6	0	0	112
Serunama	4948	2-4	5	4	49	0	0	47	0	0	0	12	0	0	112
Serunama	4948	2-4	7	6	49	0	0	47	0	0	0	10	0	0	112
Serunama	4948	2-4	11	3	65	0	0	35	0	0	0	9	0	0	112
Serunama	4948	2-4	15	4	22	0	0	79	0	0	0	7	0	0	112
Serunama	4948	2-4	19	2	58	0	0	46	0	0	0	6	0	0	112
Serunama	4948	2-4	24	11	14	0	0	76	0	0	0	8	2	1	112
Serunama	4948	2-4	28	6	23	0	0	73	0	0	0	6	4	0	112
Serunama	4948	2-4	32	3	87	0	0	13	0	0	0	9	0	0	112
Serunama	4948	2-4	36	5	43	0	0	55	0	0	0	9	0	0	112
Serunama	4948	2-4	40	5	41	0	0	53	0	0	0	12	1	0	112
Site4	4881	2-4	2	1	38	0	0	28	0	0	25	10	0	10	112
Site4	4881	2-4	6	2	16	0	0	25	0	0	55	9	0	5	112
Site4	4881	2-4	10	2	71	0	0	31	0	0	0	8	0	0	112
Site4	4881	2-4	15	5	97	0	0	6	0	0	0	4	0	0	112
Site4	4881	2-4	19	6	82	0	0	23	0	0	0	1	0	0	112
Site4	4881	2-4	24	3	48	0	0	61	0	0	0	0	0	0	112
Site4	4881	2-4	28	6	94	0	0	6	0	0	0	6	0	0	112
Site4	4881	2-4	32	2	89	0	0	21	0	0	0	0	0	0	112
Site4	4881	2-4	36	4	40	0	0	35	0	0	32	1	0	0	112
Site4	4881	2-4	40	2	36	0	0	55	0	0	0	15	0	4	112
Site4	4885	2-4	2	2	12	0	0	5	0	0	89	0	4	0	112
Site4	4885	2-4	6	10	17	0	0	37	0	0	32	16	0	0	112
Site4	4885	2-4	10	9	53	1	0	10	0	1	19	19	0	0	112
Site4	4885	2-4	14	10	56	0	0	43	0	0	1	2	0	0	112
Site4	4885	2-4	18	8	60	0	0	37	0	0	1	6	0	0	112
Site4	4885	2-4	22	11	36	0	0	60	0	0	0	5	0	0	112
Site4	4885	2-4	28	3	92	0	0	14	0	0	0	3	0	0	112
Site4	4885	2-4	32	1	85	0	0	25	0	0	0	1	0	0	112
Site4	4885	2-4	36	3	70	0	0	34	0	0	0	5	0	0	112
Site4	4885	2-4	40	3	68	0	0	30	0	0	5	6	0	0	112
Site4	4885	2-4	44	4	9	0	0	25	0	0	66	8	0	0	112
Site4	4885	2-4	48	2	11	0	0	69	0	0	23	7	0	0	112
Uepi Point	5398	5.5	2	2	10	7	0	9	0	58	26	0	0	0	112
Uepi Point	5398	5.5	4	0	17	4	0	8	0	0	75	0	1	7	112
Uepi Point	5398	5.5	6	9	44	29	0	10	0	0	20	0	0	0	112
Uepi Point	5398	5.5	8	16	28	0	0	0	0	0	0	1	0	67	112
Uepi Point	5398	5.5	10	2	110	0	0	0	0	0	0	0	0	0	112
Uepi Point	5398	5.5	12	6	33	2	0	23	11	0	35	0	2	0	112
Uepi Point	5398	5.5	14	7	44	39	0	11	0	0	10	0	1	0	112
Uepi Point	5398	5.5	16	1	65	2	0	43	0	0	0	0	1	0	112
Uepi Point	5398	5.5	18	0	12	0	0	43	0	35	21	0	1	0	112
Uepi Point	5398	5.5	20	0	0	0	0	0	0	41	71	0	0	0	112
Uepi Point	5398	5.5	22	8	0	0	0	16	0	63	25	0	0	0	112
Uepi Point	5398	5.5	26	5	6	5	0	71	0	24	1	0	0	0	112
Uepi Point	5398	5.5	30	9	21	62	0	13	0	0	7	0	0	0	112
Uepi Point	5398	5.5	34	2	110	0	0	0	0	0	0	0	0	0	112
Uepi Point	5398	5.5	38	7	26	1	0	0	0	0	33	0	0	45	112
Uepi Point	5398	5.5	42	5	105	0	0	0	0	0	2	0	0	0	112
Uepi Point	5398	5.5	46	5	29	16	0	0	0	0	55	0	0	7	112
