# Supplementary material for: Subregional variation in cover and diversity of hard coral (Scleractinia) in the Western Province, Solomon Islands following an unprecedented global bleaching event
Source: PLoS One. 2020 Nov 11;15(11):e0242153. doi: 10.1371/journal.pone.0242153 (PMC7657522; doi:10.1371/journal.pone.0242153)
Supplement: S2 Data — (XLSX) [file pone.0242153.s004.xlsx]

## Sheet: Sheet 1
Site	Video	Depth.m	Image.no	Taxonomy	Morphology	Count	Note: Corals with taxonony Merulinidae (n = 57) were unable to be further classified to specific genera within this family based on video transects. These corals were categorized as unknown genera and assigned a morphological category only in all figures and analyses.
Binusa	5703	5-8	2	Acropora	Caespitose	3
Binusa	5703	5-8	2	Isopora	Columnar	3
Binusa	5703	5-8	2	Pocillopora	Branching	1
Binusa	5703	5-8	6	Porites	Massive	13
Binusa	5703	5-8	6	Acropora	Branching	26
Binusa	5703	5-8	6	Porites	Branching	2
Binusa	5703	5-8	6	Unknown	Encrusting	5
Binusa	5703	5-8	10	Stylophora	Branching	7
Binusa	5703	5-8	10	Porites	Laminar	4
Binusa	5703	5-8	10	Porites	Branching	3
Binusa	5703	5-8	10	Unknown	Branching	1
Binusa	5703	5-8	10	Unknown	Encrusting	1
Binusa	5703	5-8	10	Merulinidae	Massive	3
Binusa	5703	5-8	10	Nephtheidae	Soft coral	4
Binusa	5703	5-8	14	Pocillopora	Branching	2
Binusa	5703	5-8	14	Porites	Branching	2
Binusa	5703	5-8	14	Porites	Massive	3
Binusa	5703	5-8	14	Merulinidae	Massive	1
Binusa	5703	5-8	14	Porites	Branching	1
Binusa	5703	5-8	14	Unknown	Encrusting	7
Binusa	5703	5-8	18	Sandalolitha	Free-living colonial	5
Binusa	5703	5-8	18	Unknown	Encrusting	1
Binusa	5703	5-8	22	Acropora	Branching	17
Binusa	5703	5-8	22	Stylophora	Branching	6
Binusa	5703	5-8	22	Isopora	Columnar	1
Binusa	5703	5-8	22	Seriatopora	Branching	1
Binusa	5703	5-8	26	NA	NA	0
Binusa	5703	5-8	32	Acropora	Branching	7
Binusa	5703	5-8	32	Pocillopora	Branching	1
Binusa	5703	5-8	32	Porites	Encrusting	1
Binusa	5703	5-8	36	Acropora	Branching	3
Binusa	5703	5-8	40	Acropora	Branching	74
Binusa	5703	5-8	44	Isopora	Branching	3
Binusa	5703	5-8	44	Isopora	Encrusting	2
Binusa	5703	5-8	44	Acropora	Branching	1
Binusa	5703	5-8	44	Pocillopora	Branching	3
Binusa	5703	5-8	44	Unknown	Encrusting	1
Binusa	5703	5-8	44	Porites	Laminar	8
Binusa	5703	5-8	44	Diploastrea	Encrusting	2
Binusa	5703	5-8	48	Porites	Massive	25
Binusa	5703	5-8	48	Porites	Encrusting	5
Binusa	5703	5-8	48	Porites	Laminar	7
Binusa	5703	5-8	48	Unknown	Encrusting	1
Binusa	5703	5-8	48	Isopora	Branching	2
Binusa	5703	5-8	52	Porites	Massive	3
Binusa	5703	5-8	52	Isopora	Branching	2
Binusa	5703	5-8	52	Acropora	Corymbose	4
Binusa	5703	5-8	52	Stylophora	Branching	1
Binusa	5703	5-8	52	Pocillopora	Branching	1
Binusa	5703	5-8	52	Porites	Branching	3
Binusa	5703	5-8	52	Acropora	Table	2
Binusa	5703	5-8	52	Porites	Laminar	2
Binusa	5703	5-8	52	Porites	Encrusting	2
Binusa	5703	5-8	52	Unknown	Encrusting	7
Binusa	5703	5-8	52	Goniastrea	Massive	3
Binusa	5703	5-8	56	Porites	Branching	28
Binusa	5703	5-8	56	Acropora	Branching	29
Binusa	5703	5-8	56	Acropora	Corymbose	1
Binusa	5703	5-8	60	Stylophora	Branching	2
Binusa	5703	5-8	60	Pocillopora	Branching	4
Binusa	5747	5-8	2	Isopora	Columnar	1
Binusa	5747	5-8	4	NA	NA	0
Binusa	5747	5-8	6	NA	NA	0
Binusa	5747	5-8	8	NA	NA	0
Binusa	5747	5-8	10	Acropora	Branching	54
Binusa	5747	5-8	12	Isopora	Branching	23
Binusa	5747	5-8	12	Stylophora	Branching	6
Binusa	5747	5-8	12	Porites	Branching	1
Binusa	5747	5-8	12	Acropora	Bottlebrush	1
Binusa	5747	5-8	12	Unknown	Massive	1
Binusa	5747	5-8	12	Unknown	Branching	1
Binusa	5747	5-8	12	Trachyphyllia	Free-living colonial	1
Binusa	5747	5-8	14	Acropora	Branching	9
Binusa	5747	5-8	14	Acropora	Corymbose	3
Binusa	5747	5-8	14	Stylophora	Branching	1
Binusa	5747	5-8	14	Goniastrea	Massive	2
Binusa	5747	5-8	14	Nephtheidae	Soft coral	1
Binusa	5747	5-8	14	Unknown	Encrusting	2
Binusa	5747	5-8	14	Alcyoniidae	Soft coral	2
Binusa	5747	5-8	16	Porites	Massive	19
Binusa	5747	5-8	16	Goniastrea	Massive	1
Binusa	5747	5-8	16	Porites	Branching	1
Binusa	5747	5-8	16	Porites	Laminar	2
Binusa	5747	5-8	16	Porites	Encrusting	11
Binusa	5747	5-8	18	Porites	Branching	5
Binusa	5747	5-8	18	Acropora	Corymbose	2
Binusa	5747	5-8	18	Acropora	Caespitose	4
Binusa	5747	5-8	20	Porites	Branching	1
Binusa	5747	5-8	20	Isopora	Columnar	6
Binusa	5747	5-8	20	Porites	Massive	1
Binusa	5747	5-8	20	Porites	Encrusting	1
Binusa	5747	5-8	20	Trachyphyllia	Free-living colonial	1
Binusa	5747	5-8	24	Porites	Massive	12
Binusa	5747	5-8	24	Acropora	Corymbose	4
Binusa	5747	5-8	24	Alcyoniidae	Soft coral	3
Binusa	5747	5-8	24	Stylophora	Branching	2
Binusa	5747	5-8	24	Fungia	Free-living solitary	3
Binusa	5747	5-8	24	Pocillopora	Branching	4
Binusa	5747	5-8	24	Goniastrea	Massive	5
Binusa	5747	5-8	24	Porites	Laminar	4
Binusa	5747	5-8	24	Porites	Encrusting	20
Binusa	5747	5-8	24	Porites	Branching	1
Binusa	5747	5-8	24	Unknown	Branching	1
Binusa	5747	5-8	24	Unknown	Encrusting	1
Binusa	5747	5-8	24	Acropora	Branching	1
Binusa	5747	5-8	28	Porites	Encrusting	4
Binusa	5747	5-8	28	Porites	Branching	4
Binusa	5747	5-8	28	Stylophora	Branching	2
Binusa	5747	5-8	32	Porites	Massive	28
Binusa	5747	5-8	32	Porites	Branching	22
Binusa	5747	5-8	32	Porites	Laminar/branching	6
Binusa	5747	5-8	32	Stylophora	Branching	3
Binusa	5747	5-8	32	Unknown	Encrusting	1
Binusa	5747	5-8	32	Seriatopora	Branching	1
Binusa	5747	5-8	32	Clavulariidae	Soft coral	1
Binusa	5747	5-8	32	Alcyoniidae	Soft coral	1
Binusa	5747	5-8	36	Porites	Massive	10
Binusa	5747	5-8	36	Porites	Encrusting	1
Binusa	5747	5-8	36	Unknown	Laminar	1
Binusa	5747	5-8	36	Unknown	Encrusting	7
Binusa	5747	5-8	36	Sandalolitha	Free-living colonial	1
Binusa	5747	5-8	36	Porites	Branching	7
Binusa	5747	5-8	36	Porites	Laminar/upgrowths	2
Binusa	5747	5-8	36	Favites	Encrusting	2
Binusa	5747	5-8	43	Porites	Massive	3
Binusa	5747	5-8	43	Acropora	Corymbose	2
Binusa	5747	5-8	43	Stylophora	Branching	2
Binusa	5747	5-8	43	Porites	Encrusting	21
Binusa	5747	5-8	43	Porites	Laminar/branching	5
Binusa	5747	5-8	43	Porites	Columnar	1
Binusa	5747	5-8	43	Unknown	Encrusting	6
Binusa	5747	5-8	47	Stylophora	Branching	7
Binusa	5747	5-8	47	Porites	Encrusting	4
Binusa	5747	5-8	47	Porites	Branching	13
Binusa	5747	5-8	47	Porites	Laminar/branching	3
Binusa	5747	5-8	47	Pocillopora	Branching	1
Binusa	5747	5-8	47	Unknown	Encrusting	2
Binusa	5747	5-8	47	Acropora	Branching	1
Binusa	5747	5-8	51	Acropora	Branching	5
Binusa	5747	5-8	55	Porites	Massive	3
Binusa	5747	5-8	55	Porites	Branching	4
Binusa	5747	5-8	55	Pocillopora	Branching	2
Binusa	5747	5-8	55	Stylophora	Branching	2
Binusa	5747	5-8	59	Porites	Branching	3
Binusa	5747	5-8	59	Acropora	Table	9
Binusa	5747	5-8	59	Acropora	Branching	6
Binusa	5747	5-8	59	Stylophora	Branching	4
Binusa	5747	5-8	59	Porites	Encrusting	1
Binusa	5747	5-8	59	Unknown	Encrusting	1
Binusa	5747	5-8	63	Acropora	Branching	47
Binusa	5747	5-8	67	NA	NA	0
Kitcha	5084	2-4	5	Acropora	Branching	89
Kitcha	5084	2-4	9	Acropora	Branching	4
Kitcha	5084	2-4	9	Porites	Massive	12
Kitcha	5084	2-4	9	Pocillopora	Branching	19
Kitcha	5084	2-4	9	Merulinidae	Massive	2
Kitcha	5084	2-4	9	Acropora	Digitate	1
Kitcha	5084	2-4	9	Pavona	Massive	1
Kitcha	5084	2-4	13	Acropora	Branching	49
Kitcha	5084	2-4	13	Alcyoniidae	Soft coral	2
Kitcha	5084	2-4	17	NA	NA	0
Kitcha	5084	2-4	21	Porites	Massive	30
Kitcha	5084	2-4	21	Porites	Laminar/branching	13
Kitcha	5084	2-4	21	Pocillopora	Branching	1
Kitcha	5084	2-4	21	Unknown	Submassive	5
Kitcha	5084	2-4	25	Acropora	Branching	86
Kitcha	5084	2-4	29	Porites	Massive	8
Kitcha	5084	2-4	29	Leptoria	Massive	4
Kitcha	5084	2-4	29	Merulina	Laminar	2
Kitcha	5084	2-4	29	Porites	Laminar/branching	1
Kitcha	5084	2-4	29	Merulinidae	Massive	2
Kitcha	5084	2-4	29	Merulinidae	Encrusting	3
Kitcha	5084	2-4	29	Unknown	Encrusting	1
Kitcha	5084	2-4	33	Porites	Massive	4
Kitcha	5084	2-4	33	Pocillopora	Branching	4
Kitcha	5084	2-4	33	Acropora	Branching	17
Kitcha	5084	2-4	33	Isopora	Branching	6
Kitcha	5084	2-4	33	Merulinidae	Massive	1
Kitcha	5084	2-4	39	Ctenactis	Free-living solitary	3
Kitcha	5084	2-4	39	Pocillopora	Branching	1
Kitcha	5084	2-4	39	Platygyra	Massive	1
Kitcha	5084	2-4	39	Porites	Massive	13
Kitcha	5084	2-4	39	Stylophora	Submassive	1
Kitcha	5084	2-4	39	Stylophora	Branching	4
Kitcha	5084	2-4	43	Stylophora	Branching	4
Kitcha	5084	2-4	43	Porites	Massive	2
Kitcha	5084	2-4	43	Acropora	Branching	37
Kitcha	5084	2-4	43	Pocillopora	Branching	5
Kitcha	5084	2-4	47	Porites	Massive	11
Kitcha	5084	2-4	47	Unknown	Encrusting	1
Kitcha	5084	2-4	47	Pocillopora	Branching	8
Kitcha	5084	2-4	47	Acropora	Digitate	1
Kitcha	5084	2-4	47	Stylophora	Branching	2
Kitcha	5084	2-4	47	Unknown	Laminar	1
Kitcha	5084	2-4	51	Acropora	Branching	64
Kitcha	5084	2-4	51	Pocillopora	Branching	13
Kitcha	5084	2-4	51	Merulinidae	Massive	1
Kitcha	5084	2-4	55	Acropora	Branching	101
Kitcha	5084	2-4	59	Porites	Massive	74
Kitcha	5084	2-4	59	Acropora	Caespitose	11
Kitcha	5084	2-4	59	Stylophora	Branching	1
Kitcha	5084	2-4	59	Porites	Laminar/branching	1
Kitcha	5084	2-4	59	Porites	Laminar	1
Kitcha	5084	2-4	59	Pocillopora	Branching	1
Kitcha	5084	2-4	63	Acropora	Branching	93
Kitcha	5084	2-4	67	Acropora	Branching	101
Kitcha	5084	2-4	71	Porites	Laminar	16
Kitcha	5103	2-4	2	Porites	Laminar/branching	2
Kitcha	5103	2-4	2	Acropora	Table	28
Kitcha	5103	2-4	6	Porites	Massive	1
Kitcha	5103	2-4	6	Porites	Laminar/branching	9
Kitcha	5103	2-4	6	Acropora	Branching	55
Kitcha	5103	2-4	10	Acropora	Branching	72
Kitcha	5103	2-4	14	Porites	Massive	3
Kitcha	5103	2-4	14	Acropora	Branching	72
Kitcha	5103	2-4	18	Porites	Massive	2
Kitcha	5103	2-4	18	Acropora	Branching	94
Kitcha	5103	2-4	22	Porites	Massive	1
Kitcha	5103	2-4	22	Acropora	Branching	92
Kitcha	5103	2-4	22	Merulinidae	Massive	2
Kitcha	5103	2-4	22	Alcyoniidae	Soft coral	2
Kitcha	5103	2-4	26	Acropora	Branching	9
Kitcha	5103	2-4	30	Acropora	Table	32
Kitcha	5103	2-4	30	Acropora	Branching	59
Kitcha	5103	2-4	34	Leptoria	Massive	4
Kitcha	5103	2-4	34	Acropora	Table	7
Kitcha	5103	2-4	34	Porites	Massive	2
Kitcha	5103	2-4	34	Acropora	Branching	21
Kitcha	5103	2-4	38	Acropora	Branching	96
Kitcha	5103	2-4	44	Porites	Massive	3
Kitcha	5103	2-4	44	Acropora	Branching	102
Kitcha	5103	2-4	48	Acropora	Table	28
Kitcha	5103	2-4	48	Porites	Massive	26
Kitcha	5103	2-4	48	Acropora	Branching	10
Kitcha	5103	2-4	48	Isopora	Encrusting/columnar	24
Kitcha	5103	2-4	48	Acropora	Caespitose	8
Kitcha	5103	2-4	52	Acropora	Table	21
Kitcha	5103	2-4	52	Acropora	Branching	77
Kitcha	5103	2-4	56	Acropora	Table	23
Kitcha	5103	2-4	60	Porites	Massive	16
Kitcha	5103	2-4	60	Merulinidae	Massive	2
Kitcha	5103	2-4	60	Acropora	Branching	51
Kitcha	5103	2-4	60	Pocillopora	Branching	2
Kitcha	5103	2-4	64	Acropora	Branching	99
Kitcha	5103	2-4	68	Acropora	Branching	98
Kitcha	5103	2-4	68	Acropora	Table	4
Kitcha	5103	2-4	72	Acropora	Branching	93
Kitcha	5103	2-4	76	Porites	Laminar/branching	6
Kitcha	5103	2-4	76	Acropora	Branching	83
Kitcha	5103	2-4	76	Pocillopora	Branching	1
Lagoon	4909	2-4	2	Clavulariidae	Soft coral	18
Lagoon	4909	2-4	6	Hydnophora*	Branching	101
Lagoon	4909	2-4	6	Clavulariidae	Soft coral	1
Lagoon	4909	2-4	10	Hydnophora*	Branching	61
Lagoon	4909	2-4	10	Porites	Massive	4
Lagoon	4909	2-4	10	Acropora	Branching	1
Lagoon	4909	2-4	10	Porites	Laminar/branching	2
Lagoon	4909	2-4	10	Isopora	Branching	2
Lagoon	4909	2-4	10	Clavulariidae	Soft coral	6
Lagoon	4909	2-4	14	Hydnophora*	Branching	31
Lagoon	4909	2-4	14	Clavulariidae	Soft coral	21
Lagoon	4909	2-4	14	Ctenactis	Free-living solitary	2
Lagoon	4909	2-4	18	Clavulariidae	Soft coral	1
Lagoon	4909	2-4	22	Porites	Massive	3
Lagoon	4909	2-4	22	Isopora	Branching	2
Lagoon	4909	2-4	22	Acropora	Table	2
Lagoon	4909	2-4	22	Acropora	Caespitose	4
Lagoon	4909	2-4	22	Unknown	Branching	1
Lagoon	4909	2-4	22	Clavulariidae	Soft coral	33
Lagoon	4909	2-4	27	Clavulariidae	Soft coral	25
Lagoon	4909	2-4	27	Pocillopora	Branching	4
Lagoon	4909	2-4	27	Porites	Massive	4
Lagoon	4909	2-4	27	Isopora	Branching	4
Lagoon	4909	2-4	31	Isopora	Branching	2
Lagoon	4909	2-4	31	Pocillopora	Branching	3
Lagoon	4909	2-4	31	Acropora	Caespitose	3
Lagoon	4909	2-4	31	Clavulariidae	Soft coral	11
Lagoon	4909	2-4	35	Clavulariidae	Soft coral	10
Lagoon	4909	2-4	35	Pocillopora	Branching	2
Lagoon	4909	2-4	39	Hydnophora*	Branching	38
Lagoon	4909	2-4	43	Clavulariidae	Soft coral	1
Lagoon	4909	2-4	43	Hydnophora*	Branching	39
Lagoon	4909	2-4	47	Hydnophora*	Branching	97
Lagoon	4909	2-4	47	Clavulariidae	Soft coral	1
Lagoon	4909	2-4	51	Clavulariidae	Soft coral	16
Lagoon	4909	2-4	51	Acropora	Branching	1
Lagoon	4909	2-4	51	Hydnophora*	Branching	7
Lagoon	4910	2-4	2	Clavulariidae	Soft coral	55
Lagoon	4910	2-4	4	Acropora	Branching	3
Lagoon	4910	2-4	4	Clavulariidae	Soft coral	63
Lagoon	4910	2-4	6	Acropora	Branching	112
Lagoon	4910	2-4	8	Porites	Massive	3
Lagoon	4910	2-4	8	Clavulariidae	Soft coral	68
Lagoon	4910	2-4	10	Clavulariidae	Soft coral	68
Lagoon	4910	2-4	12	Fungia	Free-living solitary	1
Lagoon	4910	2-4	12	Clavulariidae	Soft coral	88
Lagoon	4910	2-4	14	Pavona	Columnar	52
Lagoon	4910	2-4	16	Unknown	Massive	3
Lagoon	4910	2-4	16	Clavulariidae	Soft coral	4
Lagoon	4910	2-4	18	Porites	Laminar	2
Lagoon	4910	2-4	18	Clavulariidae	Soft coral	20
Lagoon	4910	2-4	20	Acropora	Corymbose	1
Lagoon	4910	2-4	20	Unknown	Encrusting	2
Lagoon	4910	2-4	20	Porites	Massive	5
Lagoon	4910	2-4	20	Pocillopora	Branching	2
Lagoon	4910	2-4	20	Clavulariidae	Soft coral	18
Lagoon	4910	2-4	25	Clavulariidae	Soft coral	2
Lagoon	4910	2-4	25	Unknown	Encrusting	1
Lagoon	4910	2-4	29	Porites	Massive	1
Lagoon	4910	2-4	29	Clavulariidae	Soft coral	64
Lagoon	4910	2-4	33	Pavona	Columnar	4
Lagoon	4910	2-4	33	Pocillopora	Branching	2
Lagoon	4910	2-4	33	Clavulariidae	Soft coral	2
Lagoon	4910	2-4	37	Echinopora	Branching	10
Lagoon	4910	2-4	37	Pavona	Columnar	67
Lagoon	4910	2-4	41	Clavulariidae	Soft coral	70
Lagoon	4910	2-4	45	Acropora	Branching	107
Lagoon	4910	2-4	49	Clavulariidae	Soft coral	42
Lagoon	4910	2-4	49	Porites	Massive	2
Lagoon	4910	2-4	49	Acropora	Branching	1
Landoro	5516	5-7	3	Acropora	Branching	1
Landoro	5516	5-7	3	Isopora	Branching	52
Landoro	5516	5-7	3	Porites	Laminar	6
Landoro	5516	5-7	3	Porites	Branching	20
Landoro	5516	5-7	7	Porites	Branching	2
Landoro	5516	5-7	7	Pocillopora	Branching	1
Landoro	5516	5-7	7	Acropora	Table	5
Landoro	5516	5-7	7	Porites	Laminar	6
Landoro	5516	5-7	7	Stylophora	Branching	4
Landoro	5516	5-7	7	Isopora	Branching	21
Landoro	5516	5-7	11	Clavulariidae	Soft coral	16
Landoro	5516	5-7	11	Alcyoniidae	Soft coral	3
Landoro	5516	5-7	11	Mycedium	Laminar	10
Landoro	5516	5-7	11	Favites	Massive	1
Landoro	5516	5-7	11	Porites	Massive	6
Landoro	5516	5-7	11	Porites	Laminar	15
Landoro	5516	5-7	11	Isopora	Columnar	10
Landoro	5516	5-7	11	Stylophora	Branching	3
Landoro	5516	5-7	15	Nephtheidae	Soft coral	2
Landoro	5516	5-7	15	Clavulariidae	Soft coral	10
Landoro	5516	5-7	15	Isopora	Columnar	17
Landoro	5516	5-7	15	Acropora	Table	3
Landoro	5516	5-7	15	Acropora	Branching	6
Landoro	5516	5-7	15	Acropora	Corymbose	12
Landoro	5516	5-7	15	Porites	Laminar	11
Landoro	5516	5-7	15	Isopora	Branching	1
Landoro	5516	5-7	15	Pocillopora	Branching	1
Landoro	5516	5-7	19	Nephtheidae	Soft coral	5
Landoro	5516	5-7	19	Isopora	Columnar	2
Landoro	5516	5-7	19	Isopora	Branching	10
Landoro	5516	5-7	19	Acropora	Corymbose	3
Landoro	5516	5-7	19	Acropora	Branching	46
Landoro	5516	5-7	23	Nephtheidae	Soft coral	3
Landoro	5516	5-7	23	Clavulariidae	Soft coral	2
Landoro	5516	5-7	23	Cycloseris	Free-living solitary	1
Landoro	5516	5-7	23	Porites	Massive	11
Landoro	5516	5-7	23	Porites	Laminar	3
Landoro	5516	5-7	23	Stylophora	Branching	2
Landoro	5516	5-7	23	Isopora	Branching	7
Landoro	5516	5-7	23	Goniastrea	Massive	2
Landoro	5516	5-7	23	Porites	Encrusting/branching	2
Landoro	5516	5-7	23	Acropora	Caespitose	9
Landoro	5516	5-7	23	Porites	Laminar/upgrowths	3
Landoro	5516	5-7	23	Merulina	Laminar	1
Landoro	5516	5-7	23	Porites	Encrusting	5
Landoro	5516	5-7	23	Diploastrea	Encrusting	3
Landoro	5516	5-7	28	Clavulariidae	Soft coral	5
Landoro	5516	5-7	28	Nephtheidae	Soft coral	1
Landoro	5516	5-7	28	Acropora	Plate	3
Landoro	5516	5-7	28	Isopora	Columnar	10
Landoro	5516	5-7	28	Porites	Laminar	11
Landoro	5516	5-7	28	Fungia	Free-living solitary	1
Landoro	5516	5-7	28	Porites	Massive	11
Landoro	5516	5-7	28	Porites	Branching	16
Landoro	5516	5-7	28	Isopora	Branching	2
Landoro	5516	5-7	32	Nephtheidae	Soft coral	1
Landoro	5516	5-7	32	Clavulariidae	Soft coral	4
Landoro	5516	5-7	32	Porites	Laminar	3
Landoro	5516	5-7	32	Acropora	Branching	8
Landoro	5516	5-7	32	Isopora	Branching	68
Landoro	5516	5-7	36	Nephtheidae	Soft coral	4
Landoro	5516	5-7	36	Porites	Massive	4
Landoro	5516	5-7	36	Platygyra	Massive	3
Landoro	5516	5-7	36	Acropora	Corymbose	2
Landoro	5516	5-7	36	Porites	Encrusting/branching	12
Landoro	5516	5-7	36	Porites	Laminar	13
Landoro	5516	5-7	36	Pachyseris	Laminar	15
Landoro	5516	5-7	36	Fungia	Free-living solitary	1
Landoro	5516	5-7	36	Acropora	Branching	11
Landoro	5516	5-7	36	Merulinidae	Encrusting	1
Landoro	5516	5-7	40	Clavulariidae	Soft coral	8
Landoro	5516	5-7	40	Pocillopora	Branching	9
Landoro	5516	5-7	40	Acropora	Plate	9
Landoro	5516	5-7	40	Isopora	Branching	15
Landoro	5516	5-7	40	Porites	Laminar	16
Landoro	5516	5-7	44	Acropora	Corymbose	20
Landoro	5516	5-7	44	Porites	Laminar	9
Landoro	5516	5-7	44	Acropora	Bottlebrush	24
Landoro	5516	5-7	44	Isopora	Branching	34
Landoro	5540	5-7	3	Acropora	Bottlebrush	16
Landoro	5540	5-7	3	Isopora	Branching	25
Landoro	5540	5-7	3	Stylophora	Branching	2
Landoro	5540	5-7	3	Porites	Branching	15
Landoro	5540	5-7	3	Unknown	Laminar	2
Landoro	5540	5-7	3	Fungia	Free-living solitary	1
Landoro	5540	5-7	3	Clavulariidae	Soft coral	1
Landoro	5540	5-7	7	Acropora	Branching	39
Landoro	5540	5-7	7	Isopora	Branching	19
Landoro	5540	5-7	7	Isopora	Columnar	3
Landoro	5540	5-7	7	Acropora	Bottlebrush	2
Landoro	5540	5-7	7	Acropora	Plate	8
Landoro	5540	5-7	7	Pocillopora	Branching	7
Landoro	5540	5-7	7	Stylophora	Branching	2
Landoro	5540	5-7	7	Porites	Branching	10
Landoro	5540	5-7	7	Acropora	Caespitose	1
Landoro	5540	5-7	7	Unknown	Encrusting	2
Landoro	5540	5-7	7	Merulinidae	Encrusting	1
Landoro	5540	5-7	7	Porites	Laminar	3
Landoro	5540	5-7	7	Unknown	Branching	1
Landoro	5540	5-7	7	Acropora	Plate	2
Landoro	5540	5-7	11	Porites	Branching	8
Landoro	5540	5-7	11	Stylophora	Branching	8
Landoro	5540	5-7	11	Isopora	Branching	31
Landoro	5540	5-7	11	Porites	Laminar	9
Landoro	5540	5-7	11	Unknown	Laminar	1
Landoro	5540	5-7	11	Mycedium	Laminar	2
Landoro	5540	5-7	11	Clavulariidae	Soft coral	3
Landoro	5540	5-7	11	Unknown	Encrusting	6
Landoro	5540	5-7	11	Porites	Laminar/branching	1
Landoro	5540	5-7	15	Isopora	Branching	63
Landoro	5540	5-7	15	Stylophora	Branching	7
Landoro	5540	5-7	15	Pocillopora	Branching	2
Landoro	5540	5-7	15	Porites	Branching	3
Landoro	5540	5-7	15	Unknown	Encrusting	3
Landoro	5540	5-7	15	Porites	Encrusting	2
Landoro	5540	5-7	15	Porites	Laminar	1
Landoro	5540	5-7	19	Isopora	Branching	56
Landoro	5540	5-7	19	Porites	Laminar	11
Landoro	5540	5-7	19	Stylophora	Branching	4
Landoro	5540	5-7	19	Porites	Branching	4
Landoro	5540	5-7	19	Acropora	Plate	1
Landoro	5540	5-7	19	Clavulariidae	Soft coral	13
Landoro	5540	5-7	23	Isopora	Branching	87
Landoro	5540	5-7	23	Acropora	Plate	2
Landoro	5540	5-7	23	Stylophora	Branching	1
Landoro	5540	5-7	23	Acropora	Table	5
Landoro	5540	5-7	27	Acropora	Plate	31
Landoro	5540	5-7	27	Acropora	Branching	9
Landoro	5540	5-7	27	Isopora	Branching	11
Landoro	5540	5-7	27	Porites	Laminar	7
Landoro	5540	5-7	27	Pocillopora	Branching	1
Landoro	5540	5-7	27	Unknown	Laminar	3
Landoro	5540	5-7	27	Unknown	Encrusting	1
Landoro	5540	5-7	27	Clavulariidae	Soft coral	1
Landoro	5540	5-7	31	Isopora	Branching	58
Landoro	5540	5-7	31	Porites	Laminar	7
Landoro	5540	5-7	31	Porites	Laminar	5
Landoro	5540	5-7	31	Clavulariidae	Soft coral	1
Landoro	5540	5-7	31	Unknown	Encrusting	1
Landoro	5540	5-7	35	Acropora	Branching	9
Landoro	5540	5-7	35	Isopora	Branching	1
Landoro	5540	5-7	35	Goniastrea	Massive	1
Landoro	5540	5-7	35	Favites	Massive	2
Landoro	5540	5-7	35	Lobophyllia	Hemispherical	4
Landoro	5540	5-7	35	Porites	Laminar	17
Landoro	5540	5-7	35	Acropora	Bottlebrush	2
Landoro	5540	5-7	35	Porites	Encrusting	4
Landoro	5540	5-7	35	Unknown	Encrusting	2
Landoro	5540	5-7	35	Unknown	Laminar	2
Landoro	5540	5-7	35	Clavulariidae	Soft coral	1
Landoro	5540	5-7	35	Alcyoniidae	Soft coral	3
Landoro	5540	5-7	40	Montipora	Laminar	19
Landoro	5540	5-7	40	Porites	Massive	7
Landoro	5540	5-7	40	Porites	Laminar	8
Landoro	5540	5-7	40	Acropora	Plate	6
Landoro	5540	5-7	40	Unknown	Laminar	4
Landoro	5540	5-7	40	Unknown	Encrusting	7
Landoro	5540	5-7	40	Acropora	Caespitose	2
Landoro	5540	5-7	40	Pocillopora	Branching	1
Landoro	5540	5-7	40	Clavulariidae	Soft coral	6
Landoro	5540	5-7	40	Alcyoniidae	Soft coral	1
Landoro	5540	5-7	44	Acropora	Branching	31
Landoro	5540	5-7	44	Isopora	Encrusting	3
Landoro	5540	5-7	44	Stylophora	Branching	2
Landoro	5540	5-7	44	Porites	Massive	1
Landoro	5540	5-7	44	Unknown	Branching	1
Landoro	5540	5-7	44	Porites	Laminar/branching	2
Landoro	5540	5-7	44	Porites	Laminar	1
Landoro	5540	5-7	44	Porites	Encrusting	3
Landoro	5540	5-7	44	Clavulariidae	Soft coral	1
Landoro	5540	5-7	44	Unknown	Encrusting	1
Landoro	5541	5-7	4	Porites	Laminar	12
Landoro	5541	5-7	4	Isopora	Branching	19
Landoro	5541	5-7	4	Stylophora	Branching	4
Landoro	5541	5-7	4	Acropora	Plate	19
Landoro	5541	5-7	4	Unknown	Encrusting	1
Landoro	5541	5-7	4	Unknown	Branching	1
Landoro	5541	5-7	4	Porites	Branching	5
Landoro	5541	5-7	4	Porites	Encrusting	3
Landoro	5541	5-7	4	Porites	Laminar/branching	2
Landoro	5541	5-7	8	Isopora	Branching	67
Landoro	5541	5-7	8	Acropora	Plate	26
Landoro	5541	5-7	8	Stylophora	Branching	2
Landoro	5541	5-7	8	Porites	Branching	10
Landoro	5541	5-7	12	Stylophora	Branching	21
Landoro	5541	5-7	12	Isopora	Branching	20
Landoro	5541	5-7	12	Ctenactis	Free-living solitary	2
Landoro	5541	5-7	12	Porites	Laminar	10
Landoro	5541	5-7	12	Acropora	Corymbose	3
Landoro	5541	5-7	12	Acropora	Plate	1
Landoro	5541	5-7	12	Merulinidae	Massive	2
Landoro	5541	5-7	12	Porites	Branching	1
Landoro	5541	5-7	16	Acropora	Branching	28
Landoro	5541	5-7	16	Porites	Branching	30
Landoro	5541	5-7	16	Isopora	Branching	25
Landoro	5541	5-7	16	Stylophora	Branching	6
Landoro	5541	5-7	16	Porites	Laminar	6
Landoro	5541	5-7	16	Unknown	Encrusting	3
Landoro	5541	5-7	16	Acropora	Plate	4
Landoro	5541	5-7	20	Isopora	Branching	33
Landoro	5541	5-7	20	Acropora	Bottlebrush	14
Landoro	5541	5-7	20	Porites	Branching	31
Landoro	5541	5-7	20	Porites	Laminar/branching	4
Landoro	5541	5-7	20	Clavulariidae	Soft coral	10
Liplipate	5907	7-10	3	NA	NA	0
Liplipate	5907	7-10	7	Acropora	Branching	60
Liplipate	5907	7-10	11	Porites	Massive	2
Liplipate	5907	7-10	11	Acropora	Corymbose	7
Liplipate	5907	7-10	11	Stylophora	Branching	4
Liplipate	5907	7-10	11	Acropora	Branching	39
Liplipate	5907	7-10	15	Porites	Laminar	1
Liplipate	5907	7-10	19	Acropora	Table	4
Liplipate	5907	7-10	19	Stylophora	Branching	3
Liplipate	5907	7-10	19	Porites	Laminar	1
Liplipate	5907	7-10	19	Alcyoniidae	Soft coral	2
Liplipate	5907	7-10	23	Clavulariidae	Soft coral	1
Liplipate	5907	7-10	23	Favites	Massive	5
Liplipate	5907	7-10	23	Porites	Massive	3
Liplipate	5907	7-10	23	Lobophyllia	Hemispherical	2
Liplipate	5907	7-10	27	Porites	Massive	17
Liplipate	5907	7-10	27	Alcyoniidae	Soft coral	1
Liplipate	5907	7-10	31	Porites	Massive	6
Liplipate	5907	7-10	31	Porites	Laminar	1
Liplipate	5907	7-10	31	Cycloseris	Free-living solitary	1
Liplipate	5907	7-10	31	Sandalolitha	Free-living colonial	2
Liplipate	5907	7-10	35	Fungia	Free-living solitary	1
Liplipate	5907	7-10	35	Acropora	Plate	1
Liplipate	5907	7-10	35	Porites	Branching	5
Liplipate	5907	7-10	35	Porites	Massive	13
Liplipate	5907	7-10	35	Porites	Encrusting	25
Liplipate	5907	7-10	35	Porites	Laminar/branching	1
Liplipate	5907	7-10	41	Favites	Massive	9
Liplipate	5907	7-10	41	Porites	Massive	18
Liplipate	5907	7-10	45	Ctenactis	Free-living solitary	1
Liplipate	5907	7-10	45	Porites	Laminar	2
Liplipate	5907	7-10	45	Porites	Massive	30
Liplipate	5907	7-10	45	Porites	Encrusting	2
Liplipate	5907	7-10	45	Pocillopora	Branching	1
Liplipate	5907	7-10	49	Merulina	Laminar	1
Liplipate	5907	7-10	49	Unknown	Encrusting	2
Liplipate	5907	7-10	49	Clavulariidae	Soft coral	1
Liplipate	5907	7-10	49	Merulinidae	Massive	1
Liplipate	5907	7-10	53	Favites	Massive	1
Liplipate	5907	7-10	53	Porites	Massive	1
Liplipate	5907	7-10	53	Stylophora	Branching	11
Liplipate	5907	7-10	57	Stylophora	Branching	4
Liplipate	5907	7-10	57	Echinopora	Branching	2
Liplipate	5907	7-10	57	Porites	Massive	1
Liplipate	5907	7-10	61	NA	NA	0
Liplipate	5907	7-10	65	Acropora	Branching	65
Liplipate	5907	7-10	69	Acropora	Branching	61
Liplipate	5907	7-10	73	NA	NA	0
Liplipate	5929	7-10	2	Porites	Branching	6
Liplipate	5929	7-10	2	Leptoria	Massive	3
Liplipate	5929	7-10	2	Porites	Massive	5
Liplipate	5929	7-10	2	Acropora	Branching	30
Liplipate	5929	7-10	6	NA	NA	0
Liplipate	5929	7-10	10	Acropora	Branching	3
Liplipate	5929	7-10	14	Cycloseris	Free-living solitary	1
Liplipate	5929	7-10	14	Acropora	Branching	5
Liplipate	5929	7-10	14	Porites	Massive	8
Liplipate	5929	7-10	14	Isopora	Columnar	6
Liplipate	5929	7-10	14	Acropora	Caespitose	3
Liplipate	5929	7-10	14	Porites	Laminar/branching	2
Liplipate	5929	7-10	14	Stylophora	Branching	1
Liplipate	5929	7-10	18	Ctenactis	Free-living solitary	1
Liplipate	5929	7-10	18	Porites	Encrusting	1
Liplipate	5929	7-10	22	Merulinidae	Massive	1
Liplipate	5929	7-10	26	Stylophora	Branching	3
Liplipate	5929	7-10	26	Merulinidae	Massive	1
Liplipate	5929	7-10	26	Fungia	Free-living solitary	1
Liplipate	5929	7-10	26	Porites	Encrusting	2
Liplipate	5929	7-10	30	Stylophora	Branching	2
Liplipate	5929	7-10	30	Porites	Encrusting	1
Liplipate	5929	7-10	34	Acropora	Branching	31
Liplipate	5929	7-10	41	Acropora	Caespitose	5
Liplipate	5929	7-10	45	Porites	Encrusting	6
Liplipate	5929	7-10	45	Fungia	Free-living solitary	2
Liplipate	5929	7-10	45	Unknown	Encrusting	1
Liplipate	5929	7-10	49	Acropora	Branching	6
Liplipate	5929	7-10	49	Stylophora	Branching	1
Liplipate	5929	7-10	49	Porites	Massive	1
Liplipate	5929	7-10	49	Porites	Branching	1
Liplipate	5929	7-10	53	Stylophora	Branching	11
Liplipate	5929	7-10	53	Porites	Encrusting	14
Liplipate	5929	7-10	57	Leptoria	Massive	2
Liplipate	5929	7-10	57	Stylophora	Branching	2
Liplipate	5929	7-10	57	Merulinidae	Encrusting	3
Liplipate	5929	7-10	57	Porites	Encrusting	1
Liplipate	5929	7-10	61	Clavulariidae	Soft coral	7
Liplipate	5929	7-10	61	Pocillopora	Branching	5
Liplipate	5929	7-10	61	Porites	Massive	6
Liplipate	5929	7-10	65	Merulinidae	Massive	2
Liplipate	5929	7-10	65	Porites	Encrusting	4
Liplipate	5929	7-10	65	Acropora	Branching	41
Liplipate	5929	7-10	69	Acropora	Branching	21
Male Male	5156	4-5	3	Porites	Massive	6
Male Male	5156	4-5	3	Porites	Branching	2
Male Male	5156	4-5	3	Goniastrea	Massive	1
Male Male	5156	4-5	7	Montipora	Laminar/branching	1
Male Male	5156	4-5	7	Porites	Massive	3
Male Male	5156	4-5	7	Porites	Branching	64
Male Male	5156	4-5	11	Porites	Massive	17
Male Male	5156	4-5	11	Pocillopora	Branching	6
Male Male	5156	4-5	11	Porites	Branching	6
Male Male	5156	4-5	11	Porites	Encrusting/branching	2
Male Male	5156	4-5	15	Porites	Massive	3
Male Male	5156	4-5	15	Porites	Encrusting	2
Male Male	5156	4-5	15	Porites	Branching	3
Male Male	5156	4-5	19	Porites	Massive	13
Male Male	5156	4-5	19	Porites	Branching	1
Male Male	5156	4-5	19	Porites	Encrusting	4
Male Male	5156	4-5	19	Unknown	Encrusting	1
Male Male	5156	4-5	19	Pocillopora	Branching	3
Male Male	5156	4-5	23	Porites	Branching	5
Male Male	5156	4-5	23	Unknown	Encrusting	1
Male Male	5156	4-5	27	Isopora	Columnar	11
Male Male	5156	4-5	27	Porites	Massive	10
Male Male	5156	4-5	27	Porites	Branching	11
Male Male	5156	4-5	27	Porites	Encrusting	3
Male Male	5156	4-5	27	Porites	Laminar/branching	1
Male Male	5156	4-5	27	Pocillopora	Branching	9
Male Male	5156	4-5	27	Isopora	Branching	1
Male Male	5156	4-5	31	Porites	Massive	3
Male Male	5156	4-5	31	Porites	Branching	19
Male Male	5156	4-5	31	Ctenactis	Free-living solitary	1
Male Male	5156	4-5	37	Porites	Massive	9
Male Male	5156	4-5	37	Ctenactis	Free-living solitary	5
Male Male	5156	4-5	37	Porites	Encrusting	1
Male Male	5156	4-5	37	Porites	Laminar/branching	1
Male Male	5156	4-5	41	Porites	Massive	8
Male Male	5156	4-5	41	Porites	Branching	1
Male Male	5156	4-5	41	Porites	Encrusting	2
Male Male	5156	4-5	41	Isopora	Columnar	1
Male Male	5156	4-5	45	Porites	Branching	2
Male Male	5156	4-5	49	Porites	Branching	4
Male Male	5156	4-5	49	Acropora	Branching	2
Male Male	5156	4-5	49	Porites	Encrusting	5
Male Male	5156	4-5	49	Porites	Massive	4
Male Male	5156	4-5	49	Pocillopora	Branching	3
Male Male	5156	4-5	49	Porites	Laminar/branching	1
Male Male	5156	4-5	53	Porites	Laminar/branching	5
Male Male	5156	4-5	53	Porites	Encrusting	6
Male Male	5156	4-5	53	Porites	Branching	1
Male Male	5156	4-5	57	Pocillopora	Branching	4
Male Male	5156	4-5	57	Porites	Branching	8
Male Male	5156	4-5	57	Porites	Massive	4
Male Male	5156	4-5	57	Unknown	Branching	1
Male Male	5156	4-5	57	Isopora	Columnar	1
Male Male	5156	4-5	57	Porites	Laminar/branching	2
Male Male	5156	4-5	57	Unknown	Encrusting	1
Male Male	5156	4-5	61	Porites	Branching	72
Male Male	5156	4-5	61	Ctenactis	Free-living solitary	1
Male Male	5156	4-5	61	Porites	Encrusting	2
Male Male	5156	4-5	61	Pocillopora	Branching	1
Male Male	5156	4-5	61	Porites	Massive	1
Male Male	5156	4-5	61	Porites	Laminar/branching	4
Male Male	5156	4-5	64	Porites	Massive	23
Male Male	5156	4-5	64	Porites	Encrusting	3
Male Male	5156	4-5	64	Porites	Branching	9
MbabangaDeep	4689	9-10	4	Porites	Branching	15
MbabangaDeep	4689	9-10	8	NA	NA	0
MbabangaDeep	4689	9-10	12	Porites	Branching	16
MbabangaDeep	4689	9-10	16	Porites	Branching	84
MbabangaDeep	4689	9-10	20	Psammocora	Branching	13
MbabangaDeep	4689	9-10	24	NA	NA	0
MbabangaDeep	4689	9-10	28	Porites	Branching	59
MbabangaDeep	4689	9-10	32	Porites	Laminar/branching	3
MbabangaDeep	4689	9-10	32	Porites	Branching	4
MbabangaDeep	4689	9-10	32	Fungia	Free-living solitary	1
MbabangaDeep	4689	9-10	36	NA	NA	0
MbabangaDeep	4689	9-10	40	Porites	Branching	1
MbabangaDeep	4689	9-10	40	Porites	Massive	4
MbabangaDeep	4689	9-10	46	NA	NA	0
MbabangaDeep	4689	9-10	50	NA	NA	0
MbabangaDeep	4689	9-10	54	Porites	Branching	2
MbabangaDeep	4689	9-10	58	Porites	Branching	11
MbabangaDeep	4689	9-10	62	Porites	Branching	48
MbabangaDeep	4689	9-10	66	NA	NA	0
MbabangaDeep	4689	9-10	70	Porites	Branching	1
MbabangaDeep	4689	9-10	74	Porites	Branching	8
MbabangaDeep	4689	9-10	78	Porites	Branching	21
MbabangaDeep	4689	9-10	78	Porites	Encrusting/branching	2
MbabangaDeep	4689	9-10	82	NA	NA	0
MbabangaDeep	4689	9-10	86	Porites	Branching	6
MbabangaDeep	4695	9-10	3	Porites	Massive	3
MbabangaDeep	4695	9-10	3	Porites	Branching	4
MbabangaDeep	4695	9-10	7	Porites	Branching	24
MbabangaDeep	4695	9-10	7	Porites	Massive	1
MbabangaDeep	4695	9-10	11	NA	NA	0
MbabangaDeep	4695	9-10	15	NA	NA	0
MbabangaDeep	4695	9-10	19	NA	NA	0
MbabangaDeep	4695	9-10	23	Fungia	Free-living solitary	1
MbabangaDeep	4695	9-10	23	Porites	Branching	41
MbabangaDeep	4695	9-10	27	Turbinaria	Laminar	2
MbabangaDeep	4695	9-10	27	Porites	Branching	13
MbabangaDeep	4695	9-10	27	Fungia	Free-living solitary	1
MbabangaDeep	4695	9-10	31	Porites	Massive	15
MbabangaDeep	4695	9-10	31	Porites	Branching	4
MbabangaDeep	4695	9-10	35	Porites	Massive	3
MbabangaDeep	4695	9-10	35	Porites	Branching	2
MbabangaDeep	4695	9-10	39	Porites	Branching	86
MbabangaDeep	4695	9-10	43	Porites	Massive	6
MbabangaDeep	4695	9-10	43	Porites	Branching	11
MbabangaDeep	4695	9-10	50	Porites	Branching	31
MbabangaDeep	4695	9-10	54	Porites	Branching	12
MbabangaDeep	4695	9-10	58	Porites	Branching	1
MbabangaDeep	4695	9-10	62	Porites	Columnar	1
MbabangaDeep	4695	9-10	66	Porites	Branching	45
MbabangaDeep	4695	9-10	70	Porites	Columnar	1
MbabangaDeep	4695	9-10	74	Porites	Columnar	32
MbabangaDeep	4695	9-10	78	Porites	Branching	9
MbabangaDeep	4695	9-10	82	Turbinaria	Laminar	12
MbabangaDeep	4695	9-10	82	Porites	Columnar	14
MbabangaShallow	671	6-7	1	NA	NA	0
MbabangaShallow	671	6-7	3	Porites	Branching	13
MbabangaShallow	671	6-7	5	Porites	Branching	5
MbabangaShallow	671	6-7	5	Sandalolitha	Free-living colonial	1
MbabangaShallow	671	6-7	7	Porites	Branching	4
MbabangaShallow	671	6-7	9	Porites	Columnar	52
MbabangaShallow	671	6-7	9	Porites	Branching	4
MbabangaShallow	671	6-7	11	Porites	Columnar	63
MbabangaShallow	671	6-7	11	Porites	Laminar/branching	2
MbabangaShallow	671	6-7	13	Porites	Branching	45
MbabangaShallow	671	6-7	13	Porites	Laminar	28
MbabangaShallow	671	6-7	15	Porites	Branching	12
MbabangaShallow	671	6-7	15	Porites	Massive	2
MbabangaShallow	671	6-7	15	Unknown	Encrusting	1
MbabangaShallow	671	6-7	15	Porites	Encrusting	1
MbabangaShallow	671	6-7	17	Porites	Branching	12
MbabangaShallow	671	6-7	17	Porites	Massive	2
MbabangaShallow	671	6-7	19	Porites	Branching	45
MbabangaShallow	671	6-7	19	Porites	Massive	7
MbabangaShallow	671	6-7	23	Porites	Massive	22
MbabangaShallow	671	6-7	23	Porites	Branching	77
MbabangaShallow	671	6-7	27	Porites	Branching	59
MbabangaShallow	671	6-7	27	Porites	Laminar	2
MbabangaShallow	671	6-7	31	Porites	Massive	1
MbabangaShallow	671	6-7	31	Porites	Branching	20
MbabangaShallow	671	6-7	35	NA	NA	0
MbabangaShallow	671	6-7	40	NA	NA	0
MbabangaShallow	671	6-7	44	Porites	Branching	4
MbabangaShallow	671	6-7	48	Porites	Massive	3
MbabangaShallow	671	6-7	48	Porites	Branching	1
MbabangaShallow	671	6-7	52	Porites	Branching	3
MbabangaShallow	671	6-7	52	Porites	Encrusting	1
MbabangaShallow	671	6-7	56	Porites	Branching	82
MbabangaShallow	671	6-7	56	Ctenactis	Free-living solitary	2
MbabangaShallow	671	6-7	60	Porites	Massive	10
MbabangaShallow	671	6-7	60	Porites	Branching	10
MbabangaShallow	671	6-7	64	Porites	Branching	65
MbabangaShallow	671	6-7	64	Porites	Massive	2
MbabangaShallow	671	6-7	68	Porites	Branching	17
MbabangaShallow	671	6-7	72	Porites	Branching	56
MbabangaShallow	671	6-7	72	Porites	Massive	11
MbabangaShallow	671	6-7	76	Porites	Branching	84
MbabangaShallow	671	6-7	80	Porites	Massive	2
MbabangaShallow	671	6-7	80	Porites	Branching	11
MbabangaShallow	671	6-7	80	Porites	Laminar/upgrowths	1
MbabangaShallow	671	6-7	84	Porites	Branching	28
MbabangaShallow	4629	6-7	1	NA	NA	0
MbabangaShallow	4629	6-7	5	Turbinaria	Foliaceous	1
MbabangaShallow	4629	6-7	5	Porites	Massive	6
MbabangaShallow	4629	6-7	5	Pocillopora	Branching	3
MbabangaShallow	4629	6-7	5	Porites	Branching	47
MbabangaShallow	4629	6-7	9	Porites	Branching	34
MbabangaShallow	4629	6-7	9	Ctenactis	Free-living solitary	4
MbabangaShallow	4629	6-7	13	NA	NA	0
MbabangaShallow	4629	6-7	17	Porites	Branching	35
MbabangaShallow	4629	6-7	21	Porites	Branching	30
MbabangaShallow	4629	6-7	25	NA	NA	0
MbabangaShallow	4629	6-7	29	Porites	Massive	8
MbabangaShallow	4629	6-7	29	Porites	Branching	71
MbabangaShallow	4629	6-7	33	Porites	Columnar	3
MbabangaShallow	4629	6-7	37	Porites	Massive	8
MbabangaShallow	4629	6-7	37	Porites	Branching	43
MbabangaShallow	4629	6-7	41	Porites	Massive	3
MbabangaShallow	4629	6-7	41	Porites	Branching	13
MbabangaShallow	4629	6-7	45	Porites	Branching	4
MbabangaShallow	4629	6-7	45	Turbinaria	Foliaceous	61
MbabangaShallow	4629	6-7	51	Porites	Columnar	23
MbabangaShallow	4629	6-7	51	Porites	Branching	40
MbabangaShallow	4629	6-7	55	Porites	Massive	3
MbabangaShallow	4629	6-7	55	Porites	Branching	14
MbabangaShallow	4629	6-7	55	Porites	Columnar	38
MbabangaShallow	4629	6-7	59	Porites	Branching	25
MbabangaShallow	4629	6-7	59	Turbinaria	Foliaceous	11
MbabangaShallow	4629	6-7	59	Porites	Massive	1
MbabangaShallow	4629	6-7	63	Porites	Branching	33
MbabangaShallow	4629	6-7	67	Porites	Massive	2
MbabangaShallow	4629	6-7	67	Porites	Columnar	1
MbabangaShallow	4629	6-7	71	Porites	Columnar	22
MbabangaShallow	4629	6-7	75	Porites	Columnar	53
MbabangaShallow	4629	6-7	79	Porites	Columnar	54
MbabangaShallow	4629	6-7	83	Porites	Branching	32
MbabangaShallow	4629	6-7	87	Porites	Columnar	95
Mbula	5024	5-6	2	Acropora	Bottlebrush	24
Mbula	5024	5-6	2	Acropora	Branching	38
Mbula	5024	5-6	2	Goniopora	Submassive	3
Mbula	5024	5-6	2	Ctenactis	Free-living solitary	3
Mbula	5024	5-6	2	Isopora	Branching	2
Mbula	5024	5-6	2	Unknown	Laminar	1
Mbula	5024	5-6	4	Acropora	Bottlebrush	10
Mbula	5024	5-6	4	Acropora	Branching	66
Mbula	5024	5-6	4	Echinopora	Branching	1
Mbula	5024	5-6	6	Porites	Laminar	8
Mbula	5024	5-6	6	Acropora	Corymbose	1
Mbula	5024	5-6	6	Acropora	Plate	2
Mbula	5024	5-6	6	Goniopora	Submassive	1
Mbula	5024	5-6	6	Unknown	Massive	1
Mbula	5024	5-6	6	Clavulariidae	Soft coral	1
Mbula	5024	5-6	6	Porites	Branching	2
Mbula	5024	5-6	6	Isopora	Branching	6
Mbula	5024	5-6	8	Isopora	Branching	26
Mbula	5024	5-6	8	Echinopora	Branching	22
Mbula	5024	5-6	8	Fungia	Free-living solitary	1
Mbula	5024	5-6	8	Goniopora	Submassive	2
Mbula	5024	5-6	8	Echinophyllia	Encrusting	2
Mbula	5024	5-6	8	Clavulariidae	Soft coral	1
Mbula	5024	5-6	10	Acropora	Bottlebrush	35
Mbula	5024	5-6	10	Echinopora	Branching	21
Mbula	5024	5-6	10	Goniopora	Submassive	3
Mbula	5024	5-6	10	Turbinaria	Foliaceous	18
Mbula	5024	5-6	10	Porites	Branching	2
Mbula	5024	5-6	10	Isopora	Columnar	13
Mbula	5024	5-6	12	Isopora	Branching	52
Mbula	5024	5-6	12	Acropora	Bottlebrush	16
Mbula	5024	5-6	12	Pocillopora	Branching	4
Mbula	5024	5-6	12	Echinopora	Branching	6
Mbula	5024	5-6	12	Unknown	Laminar	1
Mbula	5024	5-6	12	Clavulariidae	Soft coral	1
Mbula	5024	5-6	14	Isopora	Columnar	14
Mbula	5024	5-6	14	Isopora	Branching	24
Mbula	5024	5-6	14	Porites	Laminar	12
Mbula	5024	5-6	14	Acropora	Plate	3
Mbula	5024	5-6	14	Merulinidae	Massive	1
Mbula	5024	5-6	14	Clavulariidae	Soft coral	23
Mbula	5024	5-6	16	Isopora	Columnar	61
Mbula	5024	5-6	16	Porites	Laminar	1
Mbula	5024	5-6	16	Clavulariidae	Soft coral	7
Mbula	5024	5-6	18	Porites	Branching	6
Mbula	5024	5-6	18	Porites	Laminar	35
Mbula	5024	5-6	18	Isopora	Branching	27
Mbula	5024	5-6	18	Acropora	Plate	2
Mbula	5024	5-6	18	Unknown	Laminar	1
Mbula	5024	5-6	18	Acropora	Caespitose	2
Mbula	5024	5-6	18	Stylophora	Branching	3
Mbula	5024	5-6	18	Clavulariidae	Soft coral	10
Mbula	5024	5-6	20	Porites	Branching	4
Mbula	5024	5-6	20	Isopora	Columnar	79
Mbula	5024	5-6	20	Clavulariidae	Soft coral	1
Mbula	5024	5-6	22	Acropora	Branching	44
Mbula	5024	5-6	22	Goniopora	Submassive	2
Mbula	5024	5-6	22	Porites	Laminar	14
Mbula	5024	5-6	22	Isopora	Branching	38
Mbula	5024	5-6	22	Acropora	Caespitose	7
Mbula	5024	5-6	24	Acropora	Table	2
Mbula	5024	5-6	24	Isopora	Branching	30
Mbula	5024	5-6	24	Porites	Laminar	7
Mbula	5024	5-6	24	Acropora	Branching	41
Mbula	5024	5-6	24	Clavulariidae	Soft coral	7
Mbula	5024	5-6	26	Echinopora	Branching	6
Mbula	5024	5-6	26	Isopora	Branching	81
Mbula	5024	5-6	26	Acropora	Branching	6
Mbula	5024	5-6	26	Clavulariidae	Soft coral	3
Mbula	5024	5-6	28	Porites	Laminar	2
Mbula	5024	5-6	28	Acropora	Plate	13
Mbula	5024	5-6	28	Isopora	Branching	5
Mbula	5024	5-6	28	Acropora	Branching	65
Mbula	5024	5-6	32	Merulina	Laminar	10
Mbula	5024	5-6	32	Pocillopora	Branching	4
Mbula	5024	5-6	32	Acropora	Corymbose	1
Mbula	5024	5-6	32	Porites	Massive	5
Mbula	5024	5-6	32	Acropora	Branching	17
Mbula	5024	5-6	32	Isopora	Branching	17
Mbula	5024	5-6	32	Acropora	Table	6
Mbula	5024	5-6	32	Clavulariidae	Soft coral	20
Mbula	5024	5-6	32	Unknown	Laminar	1
Mbula	5024	5-6	32	Fungia	Free-living solitary	1
Mbula	5024	5-6	32	Unknown	Encrusting	1
Mbula	5024	5-6	36	Cycloseris	Free-living solitary	1
Mbula	5024	5-6	36	Merulinidae	Massive	2
Mbula	5024	5-6	36	Isopora	Branching	10
Mbula	5024	5-6	36	Pavona	Massive	58
Mbula	5024	5-6	36	Echinopora	Branching	27
Mbula	5024	5-6	41	Acropora	Corymbose	1
Mbula	5024	5-6	41	Isopora	Branching	18
Mbula	5024	5-6	41	Clavulariidae	Soft coral	11
Mbula	5024	5-6	45	Porites	Massive	21
Mbula	5024	5-6	45	Pocillopora	Branching	4
Mbula	5024	5-6	45	Stylophora	Branching	1
Mbula	5024	5-6	45	Acropora	Branching	3
Mbula	5024	5-6	45	Isopora	Branching	40
Mbula	5024	5-6	45	Acropora	Corymbose	1
Mbula	5024	5-6	45	Clavulariidae	Soft coral	15
Mbula	5024	5-6	49	Acropora	Caespitose	80
Mbula	5024	5-6	53	Porites	Branching	3
Mbula	5024	5-6	53	Porites	Laminar	3
Mbula	5024	5-6	53	Isopora	Branching	8
Mbula	5024	5-6	53	Acropora	Branching	35
Mbula	5024	5-6	53	Acropora	Caespitose	36
Mbula	5024	5-6	53	Clavulariidae	Soft coral	3
Mbula	5024	5-6	57	Porites	Branching	2
Mbula	5024	5-6	57	Isopora	Branching	9
Mbula	5024	5-6	57	Acropora	Plate	7
Mbula	5024	5-6	57	Porites	Laminar	7
Mbula	5024	5-6	57	Acropora	Branching	5
Mbula	5024	5-6	57	Clavulariidae	Soft coral	38
Mbula	5024	5-6	61	Porites	Branching	2
Mbula	5024	5-6	61	Porites	Massive	1
Mbula	5024	5-6	61	Acropora	Table	4
Mbula	5024	5-6	61	Isopora	Branching	29
Mbula	5024	5-6	61	Acropora	Caespitose	1
Mbula	5024	5-6	61	Porites	Laminar	63
Mbula	5024	5-6	65	Acropora	Plate	3
Mbula	5024	5-6	65	Isopora	Branching	52
Mbula	5024	5-6	65	Clavulariidae	Soft coral	30
Mbula	5024	5-6	69	Isopora	Branching	17
Mbula	5024	5-6	69	Porites	Laminar	4
Mbula	5024	5-6	69	Echinopora	Branching	47
Mbula	5024	5-6	69	Clavulariidae	Soft coral	6
Mbula	5024	5-6	73	Isopora	Branching	8
Mbula	5024	5-6	73	Sandalolitha	Free-living colonial	6
Mbula	5024	5-6	73	Echinopora	Branching	47
Mbula	5024	5-6	73	Clavulariidae	Soft coral	11
Mbula	5024	5-6	77	Isopora	Branching	5
Mbula	5024	5-6	77	Isopora	Encrusting/branching	7
Mbula	5024	5-6	77	Acropora	Branching	6
Mbula	5024	5-6	77	Goniastrea	Massive	1
Mbula	5024	5-6	77	Pocillopora	Branching	1
Mbula	5024	5-6	77	Echinopora	Branching	13
Mbula	5024	5-6	77	Alcyoniidae	Soft coral	1
Mbula	5024	5-6	77	Clavulariidae	Soft coral	7
Mbula	5042	5-6	3	Acropora	Bottlebrush	59
Mbula	5042	5-6	5	Acropora	Branching	18
Mbula	5042	5-6	5	Porites	Branching	4
Mbula	5042	5-6	5	Cynarina	Solitary	1
Mbula	5042	5-6	5	Merulina	Laminar	6
Mbula	5042	5-6	5	Favites	Massive	1
Mbula	5042	5-6	5	Isopora	Branching	1
Mbula	5042	5-6	5	Pocillopora	Branching	1
Mbula	5042	5-6	5	Unknown	Encrusting	3
Mbula	5042	5-6	5	Clavulariidae	Soft coral	3
Mbula	5042	5-6	7	Porites	Branching	3
Mbula	5042	5-6	7	Porites	Laminar	1
Mbula	5042	5-6	7	Acropora	Branching	1
Mbula	5042	5-6	7	Clavulariidae	Soft coral	15
Mbula	5042	5-6	7	Nephtheidae	Soft coral	5
Mbula	5042	5-6	9	Porites	Branching	8
Mbula	5042	5-6	9	Porites	Laminar	6
Mbula	5042	5-6	9	Acropora	Branching	23
Mbula	5042	5-6	9	Pocillopora	Branching	1
Mbula	5042	5-6	9	Isopora	Branching	4
Mbula	5042	5-6	9	Fungia	Free-living solitary	4
Mbula	5042	5-6	9	Clavulariidae	Soft coral	13
Mbula	5042	5-6	11	Isopora	Branching	42
Mbula	5042	5-6	11	Porites	Branching	11
Mbula	5042	5-6	11	Acropora	Branching	3
Mbula	5042	5-6	11	Acropora	Corymbose	1
Mbula	5042	5-6	11	Pocillopora	Branching	2
Mbula	5042	5-6	11	Danafungia	Free-living solitary	1
Mbula	5042	5-6	11	Merulina	Laminar	1
Mbula	5042	5-6	11	Clavulariidae	Soft coral	10
Mbula	5042	5-6	13	Porites	Laminar	5
Mbula	5042	5-6	13	Porites	Laminar/branching	19
Mbula	5042	5-6	13	Isopora	Branching	4
Mbula	5042	5-6	13	Porites	Branching	3
Mbula	5042	5-6	13	Echinopora	Branching	4
Mbula	5042	5-6	13	Ctenactis	Free-living solitary	1
Mbula	5042	5-6	13	Clavulariidae	Soft coral	13
Mbula	5042	5-6	15	Porites	Laminar	50
Mbula	5042	5-6	15	Porites	Branching	3
Mbula	5042	5-6	15	Ctenactis	Free-living solitary	1
Mbula	5042	5-6	15	Isopora	Branching	1
Mbula	5042	5-6	15	Pocillopora	Branching	4
Mbula	5042	5-6	15	Fungia	Free-living solitary	2
Mbula	5042	5-6	15	Echinopora	Branching	7
Mbula	5042	5-6	15	Porites	Laminar/branching	1
Mbula	5042	5-6	15	Clavulariidae	Soft coral	34
Mbula	5042	5-6	17	Porites	Massive	40
Mbula	5042	5-6	17	Porites	Laminar	4
Mbula	5042	5-6	17	Pocillopora	Branching	1
Mbula	5042	5-6	17	Acropora	Corymbose	3
Mbula	5042	5-6	17	Acropora	Branching	2
Mbula	5042	5-6	17	Cycloseris	Free-living solitary	1
Mbula	5042	5-6	17	Ctenactis	Free-living solitary	1
Mbula	5042	5-6	17	Isopora	Branching	4
Mbula	5042	5-6	17	Unknown	Branching	1
Mbula	5042	5-6	17	Unknown	Massive	1
Mbula	5042	5-6	17	Clavulariidae	Soft coral	2
Mbula	5042	5-6	19	Acropora	Branching	50
Mbula	5042	5-6	19	Porites	Laminar	13
Mbula	5042	5-6	19	Porites	Massive	4
Mbula	5042	5-6	19	Porites	Branching	2
Mbula	5042	5-6	19	Ctenactis	Free-living solitary	1
Mbula	5042	5-6	19	Pocillopora	Branching	2
Mbula	5042	5-6	19	Porites	Encrusting/columnar	2
Mbula	5042	5-6	19	Isopora	Branching	1
Mbula	5042	5-6	19	Clavulariidae	Soft coral	13
Mbula	5042	5-6	19	Sandalolitha	Free-living colonial	1
Mbula	5042	5-6	21	Acropora	Bottlebrush	61
Mbula	5042	5-6	21	Pocillopora	Branching	5
Mbula	5042	5-6	21	Isopora	Branching	2
Mbula	5042	5-6	21	Porites	Branching	5
Mbula	5042	5-6	21	Clavulariidae	Soft coral	13
Mbula	5042	5-6	25	Porites	Laminar	1
Mbula	5042	5-6	25	Porites	Massive	9
Mbula	5042	5-6	25	Nephtheidae	Soft coral	5
Mbula	5042	5-6	25	Clavulariidae	Soft coral	6
Mbula	5042	5-6	25	Isopora	Branching	2
Mbula	5042	5-6	29	Porites	Branching	1
Mbula	5042	5-6	29	Isopora	Columnar	31
Mbula	5042	5-6	29	Porites	Laminar	30
Mbula	5042	5-6	29	Isopora	Branching	7
Mbula	5042	5-6	29	Unknown	Massive	1
Mbula	5042	5-6	33	Diploastrea	Massive	12
Mbula	5042	5-6	33	Isopora	Branching	13
Mbula	5042	5-6	33	Porites	Laminar	37
Mbula	5042	5-6	33	Porites	Massive	8
Mbula	5042	5-6	37	Isopora	Branching	33
Mbula	5042	5-6	37	Porites	Laminar/branching	27
Mbula	5042	5-6	37	Porites	Laminar	16
Mbula	5042	5-6	37	Porites	Massive	3
Mbula	5042	5-6	37	Goniastrea	Massive	2
Mbula	5042	5-6	37	Clavulariidae	Soft coral	2
Mbula	5042	5-6	45	Isopora	Branching	44
Mbula	5042	5-6	45	Porites	Encrusting	14
Mbula	5042	5-6	45	Porites	Branching	1
Mbula	5042	5-6	45	Porites	Laminar	1
Mbula	5042	5-6	45	Unknown	Encrusting	1
Mbula	5042	5-6	45	Clavulariidae	Soft coral	1
Mbula	5042	5-6	45	Alcyoniidae	Soft coral	2
Mbula	5042	5-6	49	Porites	Massive	9
Mbula	5042	5-6	49	Porites	Laminar	23
Mbula	5042	5-6	49	Porites	Branching	2
Mbula	5042	5-6	49	Favites	Massive	11
Mbula	5042	5-6	49	Alcyoniidae	Soft coral	7
Mbula	5042	5-6	53	Porites	Massive	4
Mbula	5042	5-6	53	Isopora	Branching	19
Mbula	5042	5-6	53	Porites	Laminar	35
Mbula	5042	5-6	53	Clavulariidae	Soft coral	6
Mbula	5042	5-6	53	Unknown	Branching	1
Mbula	5042	5-6	53	Unknown	Encrusting	2
Mbula	5042	5-6	57	Pocillopora	Branching	1
Mbula	5042	5-6	57	Porites	Massive	5
Mbula	5042	5-6	57	Clavulariidae	Soft coral	2
Mbula	5042	5-6	57	Nephtheidae	Soft coral	1
Mbula	5042	5-6	57	Porites	Laminar	10
Mbula	5042	5-6	57	Isopora	Branching	83
Mbula	5042	5-6	61	Isopora	Branching	19
Mbula	5042	5-6	61	Pachyseris	Laminar	6
Mbula	5042	5-6	61	Porites	Laminar	12
Mbula	5042	5-6	61	Goniastrea	Massive	3
Mbula	5042	5-6	61	Porites	Massive	4
Mbula	5042	5-6	61	Pocillopora	Branching	10
Mbula	5042	5-6	61	Clavulariidae	Soft coral	15
Mbula	5042	5-6	61	Trachyphyllia	Free-living colonial	1
Mbula	5042	5-6	61	Lobophyllia	Hemispherical	1
Mbula	5042	5-6	61	Nephtheidae	Soft coral	1
Mbula	5042	5-6	65	Porites	Branching	6
Mbula	5042	5-6	65	Acropora	Corymbose	1
Mbula	5042	5-6	65	Porites	Laminar	2
Mbula	5042	5-6	65	Acropora	Bottlebrush	35
Mbula	5042	5-6	65	Acropora	Table	2
Mbula	5042	5-6	65	Clavulariidae	Soft coral	4
Mbula	5042	5-6	69	Acropora	Plate	11
Mbula	5042	5-6	69	Pocillopora	Branching	1
Mbula	5042	5-6	69	Acropora	Branching	10
Mbula	5042	5-6	69	Fungia	Free-living solitary	1
Mbula	5042	5-6	69	Porites	Massive	2
Mbula	5042	5-6	69	Isopora	Branching	31
Mbula	5042	5-6	69	Echinophyllia	Encrusting	1
Mbula	5042	5-6	73	Unknown	Massive	2
Mbula	5042	5-6	73	Fungia	Free-living solitary	5
Mbula	5042	5-6	73	Ctenactis	Free-living solitary	3
Mbula	5042	5-6	73	Porites	Laminar	13
Mbula	5042	5-6	73	Clavulariidae	Soft coral	40
Mbula	5042	5-6	73	Nephtheidae	Soft coral	1
Mbula	5042	5-6	73	Pocillopora	Branching	5
Mbula	5042	5-6	73	Unknown	Laminar	1
Mbula	5042	5-6	77	Acropora	Corymbose	1
Mbula	5042	5-6	77	Fungia	Free-living solitary	1
Mbula	5042	5-6	77	Porites	Massive	1
Mbula	5042	5-6	77	Porites	Branching	14
Mbula	5042	5-6	77	Porites	Laminar	5
Mbula	5042	5-6	77	Isopora	Branching	10
Mbula	5042	5-6	77	Clavulariidae	Soft coral	33
Mbula	5042	5-6	81	Isopora	Encrusting	2
Mbula	5042	5-6	81	Porites	Laminar	4
Mbula	5042	5-6	81	Clavulariidae	Soft coral	5
Mbula	5042	5-6	81	Alcyoniidae	Soft coral	4
Mbula	5042	5-6	81	Porites	Encrusting	1
Mbula	5042	5-6	85	Acropora	Bottlebrush	75
RomaDeep	5805	9-10	6	Alcyoniidae	Soft coral	4
RomaDeep	5805	9-10	6	Merulina	Laminar	2
RomaDeep	5805	9-10	6	Goniastrea	Massive	8
RomaDeep	5805	9-10	6	Acropora	Table	3
RomaDeep	5805	9-10	6	Porites	Branching	9
RomaDeep	5805	9-10	10	Sandalolitha	Free-living colonial	1
RomaDeep	5805	9-10	10	Fungia	Free-living solitary	1
RomaDeep	5805	9-10	10	Porites	Branching	5
RomaDeep	5805	9-10	10	Porites	Laminar	8
RomaDeep	5805	9-10	10	Porites	Massive	1
RomaDeep	5805	9-10	10	Pocillopora	Branching	1
RomaDeep	5805	9-10	10	Merulinidae	Encrusting	4
RomaDeep	5805	9-10	10	Nephtheidae	Soft coral	2
RomaDeep	5805	9-10	10	Platygyra	Massive	1
RomaDeep	5805	9-10	14	Porites	Massive	14
RomaDeep	5805	9-10	14	Porites	Branching	2
RomaDeep	5805	9-10	14	Alcyoniidae	Soft coral	2
RomaDeep	5805	9-10	14	Acropora	Table	1
RomaDeep	5805	9-10	14	Echinopora	Branching	3
RomaDeep	5805	9-10	14	Merulinidae	Encrusting	1
RomaDeep	5805	9-10	18	Acropora	Table	6
RomaDeep	5805	9-10	18	Acropora	Corymbose	5
RomaDeep	5805	9-10	18	Acropora	Branching	3
RomaDeep	5805	9-10	18	Porites	Massive	2
RomaDeep	5805	9-10	18	Lobophyllia	Massive	1
RomaDeep	5805	9-10	18	Porites	Branching	7
RomaDeep	5805	9-10	18	Pocillopora	Branching	2
RomaDeep	5805	9-10	18	Cycloseris	Free-living solitary	1
RomaDeep	5805	9-10	18	Porites	Laminar	1
RomaDeep	5805	9-10	18	Goniastrea	Massive	3
RomaDeep	5805	9-10	18	Unknown	Encrusting	1
RomaDeep	5805	9-10	18	Dipsastraea	Massive	8
RomaDeep	5805	9-10	18	Alcyoniidae	Soft coral	4
RomaDeep	5807	9-10	5	Porites	Massive	27
RomaDeep	5807	9-10	5	Stylophora	Branching	2
RomaDeep	5807	9-10	5	Porites	Laminar/branching	11
RomaDeep	5807	9-10	5	Goniastrea	Massive	2
RomaDeep	5807	9-10	5	Porites	Encrusting	3
RomaDeep	5807	9-10	5	Isopora	Columnar	1
RomaDeep	5807	9-10	5	Porites	Branching	2
RomaDeep	5807	9-10	5	Unknown	Laminar/upgrowths	2
RomaDeep	5807	9-10	5	Alcyoniidae	Soft coral	9
RomaDeep	5807	9-10	5	Unknown	Encrusting	3
RomaDeep	5807	9-10	9	Porites	Massive	26
RomaDeep	5807	9-10	9	Goniastrea	Massive	1
RomaDeep	5807	9-10	9	Porites	Encrusting	3
RomaDeep	5807	9-10	9	Porites	Laminar	2
RomaDeep	5807	9-10	9	Porites	Branching	5
RomaDeep	5807	9-10	9	Mycedium	Laminar	33
RomaDeep	5807	9-10	9	Unknown	Encrusting	1
RomaDeep	5807	9-10	9	Platygyra	Massive	2
RomaDeep	5807	9-10	9	Favites	Massive	1
RomaDeep	5807	9-10	13	Diploastrea	Massive	10
RomaDeep	5807	9-10	13	Isopora	Branching	7
RomaDeep	5807	9-10	13	Porites	Encrusting	4
RomaDeep	5807	9-10	13	Alcyoniidae	Soft coral	3
RomaDeep	5807	9-10	17	Porites	Branching	13
RomaDeep	5807	9-10	17	Fungia	Free-living solitary	3
RomaDeep	5807	9-10	17	Ctenactis	Free-living solitary	3
RomaDeep	5807	9-10	17	Goniastrea	Massive	1
RomaDeep	5807	9-10	17	Porites	Laminar	1
RomaDeep	5807	9-10	17	Porites	Encrusting	1
RomaDeep	5807	9-10	17	Alcyoniidae	Soft coral	6
RomaDeep	5807	9-10	17	Clavulariidae	Soft coral	1
RomaDeep	5807	9-10	24	Fungia	Free-living solitary	1
RomaDeep	5807	9-10	24	Porites	Encrusting	7
RomaDeep	5807	9-10	24	Porites	Massive	2
RomaDeep	5807	9-10	24	Porites	Branching	1
RomaDeep	5807	9-10	24	Seriatopora	Branching	1
RomaDeep	5807	9-10	24	Stylophora	Branching	1
RomaDeep	5807	9-10	24	Unknown	Encrusting	1
RomaDeep	5807	9-10	28	Porites	Laminar	7
RomaDeep	5807	9-10	28	Porites	Massive	3
RomaDeep	5807	9-10	28	Platygyra	Massive	4
RomaDeep	5807	9-10	28	Porites	Laminar/branching	2
RomaDeep	5807	9-10	28	Porites	Branching	2
RomaDeep	5807	9-10	28	Unknown	Encrusting	1
RomaDeep	5807	9-10	32	Acropora	Table	8
RomaDeep	5807	9-10	32	Porites	Massive	11
RomaDeep	5807	9-10	32	Mycedium	Laminar	7
RomaDeep	5807	9-10	32	Echinopora	Laminar	8
RomaDeep	5807	9-10	32	Porites	Branching	2
RomaDeep	5807	9-10	32	Porites	Laminar/branching	1
RomaDeep	5807	9-10	32	Fungia	Free-living solitary	1
RomaDeep	5807	9-10	32	Unknown	Encrusting	1
RomaDeep	5807	9-10	32	Unknown	Branching	1
RomaDeep	5807	9-10	32	Stylophora	Branching	1
RomaDeep	5807	9-10	32	Goniastrea	Massive	6
RomaDeep	5807	9-10	32	Dipsastraea	Massive	3
RomaDeep	5807	9-10	32	Unknown	Submassive	2
RomaDeep	5807	9-10	32	Alcyoniidae	Soft coral	6
RomaDeep	5807	9-10	32	Clavulariidae	Soft coral	1
RomaDeep	5807	9-10	36	Platygyra	Massive	7
RomaDeep	5807	9-10	36	Fungia	Free-living solitary	2
RomaDeep	5807	9-10	36	Stylophora	Branching	1
RomaDeep	5807	9-10	36	Unknown	Encrusting	2
RomaDeep	5807	9-10	36	Porites	Massive	1
RomaDeep	5807	9-10	36	Porites	Laminar	5
RomaDeep	5807	9-10	36	Porites	Branching	31
RomaDeep	5807	9-10	36	Porites	Laminar/branching	2
RomaDeep	5807	9-10	36	Pocillopora	Branching	6
RomaDeep	5807	9-10	36	Goniastrea	Massive	1
RomaDeep	5807	9-10	36	Alcyoniidae	Soft coral	4
RomaDeep	5807	9-10	40	Porites	Massive	44
RomaDeep	5807	9-10	40	Stylophora	Branching	1
RomaDeep	5807	9-10	40	Acropora	Branching	8
RomaDeep	5807	9-10	40	Ctenactis	Free-living solitary	1
RomaDeep	5807	9-10	40	Porites	Branching	5
RomaDeep	5807	9-10	40	Lobophyllia	Hemispherical	1
RomaDeep	5807	9-10	40	Alcyoniidae	Soft coral	3
RomaDeep	5807	9-10	40	Nephtheidae	Soft coral	1
RomaDeep	5807	9-10	44	Fungia	Free-living solitary	3
RomaDeep	5807	9-10	44	Acropora	Table	4
RomaDeep	5807	9-10	44	Ctenactis	Free-living solitary	2
RomaDeep	5807	9-10	44	Porites	Columnar	8
RomaDeep	5807	9-10	44	Lobophyllia	Hemispherical	4
RomaDeep	5807	9-10	44	Porites	Branching	18
RomaDeep	5807	9-10	44	Goniastrea	Massive	1
RomaDeep	5807	9-10	44	Seriatopora	Branching	1
RomaDeep	5807	9-10	44	Unknown	Encrusting	4
RomaDeep	5807	9-10	44	Alcyoniidae	Soft coral	3
RomaDeep	5807	9-10	44	Nephtheidae	Soft coral	5
RomaDeep	5807	9-10	48	Porites	Massive	9
RomaDeep	5807	9-10	48	Stylophora	Branching	1
RomaDeep	5807	9-10	48	Porites	Branching	12
RomaDeep	5807	9-10	48	Unknown	Encrusting	1
RomaDeep	5807	9-10	48	Echinopora	Branching	7
RomaDeep	5807	9-10	48	Goniastrea	Massive	1
RomaDeep	5807	9-10	48	Alcyoniidae	Soft coral	5
RomaDeep	5807	9-10	52	Goniastrea	Massive	2
RomaDeep	5807	9-10	52	Stylophora	Branching	4
RomaDeep	5807	9-10	52	Seriatopora	Branching	3
RomaDeep	5807	9-10	52	Merulina	Laminar	1
RomaDeep	5807	9-10	52	Porites	Branching	3
RomaDeep	5807	9-10	52	Fungia	Free-living solitary	1
RomaDeep	5807	9-10	52	Pocillopora	Branching	1
RomaDeep	5807	9-10	52	Merulinidae	Encrusting	1
RomaDeep	5807	9-10	56	Dipsastraea	Massive	3
RomaDeep	5807	9-10	56	Goniastrea	Massive	2
RomaDeep	5807	9-10	56	Porites	Massive	2
RomaDeep	5807	9-10	56	Stylophora	Branching	1
RomaDeep	5807	9-10	56	Seriatopora	Branching	1
RomaDeep	5807	9-10	56	Leptoria	Massive	4
RomaDeep	5807	9-10	56	Goniastrea	Encrusting	3
RomaDeep	5807	9-10	60	Stylophora	Branching	12
RomaDeep	5807	9-10	60	Fungia	Free-living solitary	1
RomaDeep	5807	9-10	60	Porites	Laminar	5
RomaDeep	5807	9-10	60	Porites	Branching	2
RomaDeep	5807	9-10	60	Alcyoniidae	Soft coral	2
RomaDeep	5807	9-10	60	Acropora	Caespitose	4
RomaDeep	5868	9-10	1	Porites	Encrusting	13
RomaDeep	5868	9-10	1	Porites	Branching	15
RomaDeep	5868	9-10	1	Seriatopora	Branching	1
RomaDeep	5868	9-10	1	Favites	Massive	4
RomaDeep	5868	9-10	1	Merulinidae	Massive	1
RomaDeep	5868	9-10	1	Unknown	Submassive	2
RomaDeep	5868	9-10	5	Porites	Massive	2
RomaDeep	5868	9-10	5	Porites	Branching	19
RomaDeep	5868	9-10	5	Stylophora	Branching	4
RomaDeep	5868	9-10	5	Fungia	Free-living solitary	1
RomaDeep	5868	9-10	5	Porites	Laminar/columnar	22
RomaDeep	5868	9-10	5	Porites	Encrusting	7
RomaDeep	5868	9-10	5	Unknown	Submassive	1
RomaDeep	5868	9-10	5	Merulinidae	Encrusting	1
RomaDeep	5868	9-10	5	Porites	Encrusting/branching	2
RomaDeep	5868	9-10	9	Halomitra	Free-living colonial	1
RomaDeep	5868	9-10	9	Porites	Branching	10
RomaDeep	5868	9-10	9	Porites	Encrusting	11
RomaDeep	5868	9-10	9	Merulina	Laminar	2
RomaDeep	5868	9-10	9	Porites	Laminar/branching	1
RomaDeep	5868	9-10	9	Acanthastrea	Encrusting	19
RomaDeep	5868	9-10	9	Unknown	Encrusting	1
RomaDeep	5868	9-10	9	Unknown	Submassive	1
RomaDeep	5868	9-10	13	Fungia	Free-living solitary	2
RomaDeep	5868	9-10	13	Porites	Branching	14
RomaDeep	5868	9-10	13	Porites	Encrusting	9
RomaDeep	5868	9-10	13	Porites	Laminar	11
RomaDeep	5868	9-10	13	Stylophora	Branching	1
RomaDeep	5868	9-10	13	Isopora	Branching	2
RomaDeep	5868	9-10	13	Platygyra	Massive	3
RomaDeep	5868	9-10	13	Merulinidae	Massive	1
RomaDeep	5868	9-10	17	Porites	Massive	2
RomaDeep	5868	9-10	17	Porites	Encrusting	3
RomaDeep	5868	9-10	17	Unknown	Encrusting	1
RomaDeep	5868	9-10	17	Porites	Branching	5
RomaDeep	5868	9-10	17	Dipsastraea	Submassive	1
RomaDeep	5868	9-10	17	Goniastrea	Branching	10
RomaDeep	5868	9-10	21	Acropora	Branching	16
RomaDeep	5868	9-10	21	Porites	Massive	2
RomaDeep	5868	9-10	21	Porites	Encrusting	1
RomaDeep	5868	9-10	21	Merulina	Laminar	11
RomaDeep	5868	9-10	21	Unknown	Submassive	2
RomaDeep	5868	9-10	21	Favites	Massive	2
RomaDeep	5868	9-10	21	Coeloseris	Submassive	2
RomaDeep	5868	9-10	25	Porites	Massive	6
RomaDeep	5868	9-10	25	Acropora	Caespitose	6
RomaDeep	5868	9-10	25	Cycloseris	Free-living solitary	1
RomaDeep	5868	9-10	25	Porites	Branching	2
RomaDeep	5868	9-10	25	Dipsastraea	Submassive	1
RomaDeep	5868	9-10	25	Alcyoniidae	Soft coral	1
RomaDeep	5868	9-10	29	Porites	Branching	34
RomaDeep	5868	9-10	29	Pocillopora	Branching	3
RomaDeep	5868	9-10	29	Porites	Massive	35
RomaDeep	5868	9-10	29	Fungia	Free-living solitary	2
RomaDeep	5868	9-10	29	Porites	Encrusting	1
RomaDeep	5868	9-10	35	Porites	Massive	11
RomaDeep	5868	9-10	35	Porites	Branching	3
RomaDeep	5868	9-10	35	Unknown	Encrusting	4
RomaDeep	5868	9-10	35	Acropora	Branching	1
RomaDeep	5868	9-10	35	Porites	Encrusting	2
RomaDeep	5868	9-10	39	Unknown	Encrusting	8
RomaDeep	5868	9-10	39	Ctenactis	Free-living solitary	2
RomaDeep	5868	9-10	39	Porites	Branching	2
RomaDeep	5868	9-10	43	Porites	Massive	53
RomaDeep	5868	9-10	43	Pocillopora	Branching	5
RomaDeep	5868	9-10	43	Alcyoniidae	Soft coral	3
RomaDeep	5868	9-10	47	Ctenactis	Free-living solitary	2
RomaDeep	5868	9-10	47	Fungia	Free-living solitary	2
RomaDeep	5868	9-10	47	Porites	Massive	9
RomaDeep	5868	9-10	47	Danafungia	Free-living solitary	1
RomaDeep	5868	9-10	47	Porites	Laminar	2
RomaDeep	5868	9-10	47	Porites	Encrusting	2
RomaDeep	5868	9-10	47	Isopora	Branching	1
RomaDeep	5868	9-10	47	Porites	Branching	5
RomaDeep	5868	9-10	47	Unknown	Encrusting	2
RomaDeep	5868	9-10	47	Goniastrea	Encrusting/branching	12
RomaDeep	5868	9-10	51	Porites	Laminar	13
RomaDeep	5868	9-10	51	Porites	Branching	7
RomaDeep	5868	9-10	51	Unknown	Encrusting	2
RomaDeep	5868	9-10	51	Porites	Massive	4
RomaDeep	5868	9-10	51	Alcyoniidae	Soft coral	2
RomaDeep	5868	9-10	51	Lobophyllia	Hemispherical	6
RomaDeep	5868	9-10	51	Merulinidae	Massive	1
RomaDeep	5868	9-10	51	Merulinidae	Encrusting	2
RomaDeep	5868	9-10	51	Astreopora	Massive	1
RomaDeep	5868	9-10	55	Alcyoniidae	Soft coral	4
RomaDeep	5868	9-10	55	Lobophyllia	Hemispherical	1
RomaDeep	5868	9-10	55	Goniastrea	Encrusting/branching	1
RomaDeep	5868	9-10	55	Porites	Branching	23
RomaDeep	5868	9-10	55	Porites	Massive	5
RomaDeep	5868	9-10	55	Porites	Laminar	7
RomaDeep	5868	9-10	55	Porites	Encrusting	2
RomaDeep	5868	9-10	55	Fungia	Free-living solitary	1
RomaDeep	5868	9-10	55	Unknown	Branching	1
RomaDeep	5868	9-10	59	Lobophyllia	Hemispherical	11
RomaDeep	5868	9-10	59	Porites	Columnar	20
RomaDeep	5868	9-10	59	Porites	Encrusting/branching	1
RomaDeep	5868	9-10	59	Fungia	Free-living solitary	4
RomaDeep	5868	9-10	59	Herpolitha	Free-living solitary	1
RomaDeep	5868	9-10	59	Mycedium	Laminar	13
RomaDeep	5868	9-10	59	Porites	Branching	6
RomaDeep	5868	9-10	59	Porites	Encrusting	2
RomaDeep	5868	9-10	59	Ctenactis	Free-living solitary	1
RomaDeep	5868	9-10	59	Merulinidae	Massive	1
RomaDeep	5868	9-10	59	Astreopora	Massive	1
RomaDeep	5868	9-10	61	Porites	Massive	1
RomaDeep	5868	9-10	61	Stylophora	Branching	1
RomaDeep	5868	9-10	61	Porites	Branching	9
RomaDeep	5868	9-10	61	Porites	Laminar/columnar	31
RomaDeep	5868	9-10	61	Merulinidae	Massive	1
RomaDeep	5868	9-10	67	Unknown	Encrusting	2
RomaDeep	5868	9-10	67	Goniastrea	Massive	1
RomaShallow	5448	5-7	2	Porites	Massive	77
RomaShallow	5448	5-7	2	Isopora	Branching	11
RomaShallow	5448	5-7	2	Mycedium	Laminar	5
RomaShallow	5448	5-7	6	Porites	Massive	23
RomaShallow	5448	5-7	6	Seriatopora	Branching	2
RomaShallow	5448	5-7	6	Porites	Laminar	3
RomaShallow	5448	5-7	6	Unknown	Encrusting	3
RomaShallow	5448	5-7	6	Alcyoniidae	Soft coral	1
RomaShallow	5448	5-7	6	Porites	Branching	3
RomaShallow	5448	5-7	10	Porites	Massive	54
RomaShallow	5448	5-7	10	Stylophora	Branching	2
RomaShallow	5448	5-7	10	Porites	Encrusting	2
RomaShallow	5448	5-7	10	Lobophyllia	Hemispherical	2
RomaShallow	5448	5-7	10	Porites	Branching	3
RomaShallow	5448	5-7	10	Goniastrea	Massive	1
RomaShallow	5448	5-7	10	Unknown	Branching	2
RomaShallow	5448	5-7	10	Unknown	Encrusting	2
RomaShallow	5448	5-7	10	Alcyoniidae	Soft coral	7
RomaShallow	5448	5-7	14	Porites	Massive	8
RomaShallow	5448	5-7	14	Porites	Laminar	3
RomaShallow	5448	5-7	14	Stylophora	Branching	2
RomaShallow	5448	5-7	14	Isopora	Branching	3
RomaShallow	5448	5-7	14	Goniastrea	Massive	2
RomaShallow	5448	5-7	14	Unknown	Encrusting	1
RomaShallow	5448	5-7	14	Alcyoniidae	Soft coral	27
RomaShallow	5448	5-7	14	Sandalolitha	Free-living colonial	1
RomaShallow	5448	5-7	18	Alcyoniidae	Soft coral	25
RomaShallow	5448	5-7	18	Porites	Massive	21
RomaShallow	5448	5-7	18	Goniastrea	Massive	1
RomaShallow	5448	5-7	18	Stylophora	Branching	1
RomaShallow	5448	5-7	18	Isopora	Branching	1
RomaShallow	5448	5-7	18	Porites	Branching	2
RomaShallow	5448	5-7	18	Fungia	Free-living solitary	2
RomaShallow	5448	5-7	18	Acropora	Plate	2
RomaShallow	5448	5-7	18	Porites	Laminar	4
RomaShallow	5448	5-7	18	Platygyra	Massive	1
RomaShallow	5448	5-7	22	Coeloseris	Massive	15
RomaShallow	5448	5-7	22	Goniastrea	Massive	2
RomaShallow	5448	5-7	22	Porites	Massive	5
RomaShallow	5448	5-7	22	Porites	Branching	2
RomaShallow	5448	5-7	22	Stylophora	Branching	2
RomaShallow	5448	5-7	22	Ctenactis	Free-living solitary	1
RomaShallow	5448	5-7	22	Seriatopora	Branching	1
RomaShallow	5448	5-7	22	Pocillopora	Branching	1
RomaShallow	5448	5-7	22	Fungia	Free-living solitary	2
RomaShallow	5448	5-7	22	Isopora	Branching	2
RomaShallow	5448	5-7	22	Unknown	Encrusting	2
RomaShallow	5448	5-7	22	Lobophyllia	Hemispherical	1
RomaShallow	5448	5-7	22	Porites	Laminar	1
RomaShallow	5448	5-7	22	Merulinidae	Massive	3
RomaShallow	5448	5-7	26	Porites	Massive	28
RomaShallow	5448	5-7	26	Porites	Laminar	19
RomaShallow	5448	5-7	26	Ctenactis	Free-living solitary	2
RomaShallow	5448	5-7	26	Fungia	Free-living solitary	2
RomaShallow	5448	5-7	26	Unknown	Laminar	1
RomaShallow	5448	5-7	26	Polyphyllia	Free-living colonial	3
RomaShallow	5448	5-7	26	Alcyoniidae	Soft coral	4
RomaShallow	5448	5-7	30	Porites	Massive	22
RomaShallow	5448	5-7	30	Stylophora	Branching	1
RomaShallow	5448	5-7	30	Porites	Branching	3
RomaShallow	5448	5-7	30	Porites	Encrusting	1
RomaShallow	5448	5-7	30	Acropora	Branching	9
RomaShallow	5448	5-7	30	Unknown	Encrusting	1
RomaShallow	5448	5-7	30	Alcyoniidae	Soft coral	13
RomaShallow	5448	5-7	34	Pocillopora	Branching	5
RomaShallow	5448	5-7	34	Fungia	Free-living solitary	1
RomaShallow	5448	5-7	34	Stylophora	Branching	2
RomaShallow	5448	5-7	34	Seriatopora	Branching	1
RomaShallow	5448	5-7	34	Isopora	Branching	4
RomaShallow	5448	5-7	34	Porites	Laminar	4
RomaShallow	5448	5-7	34	Unknown	Encrusting	7
RomaShallow	5448	5-7	34	Merulinidae	Massive	1
RomaShallow	5448	5-7	34	Merulinidae	Encrusting	1
RomaShallow	5448	5-7	34	Alcyoniidae	Soft coral	8
RomaShallow	5448	5-7	34	Sandalolitha	Free-living colonial	1
RomaShallow	5448	5-7	34	Turbinaria	Laminar	8
RomaShallow	5448	5-7	38	Porites	Massive	11
RomaShallow	5448	5-7	38	Porites	Laminar	1
RomaShallow	5448	5-7	38	Acropora	Branching	4
RomaShallow	5448	5-7	38	Merulinidae	Encrusting	2
RomaShallow	5448	5-7	38	Alcyoniidae	Soft coral	21
RomaShallow	5448	5-7	42	Porites	Massive	8
RomaShallow	5448	5-7	42	Porites	Branching	7
RomaShallow	5448	5-7	42	Turbinaria	Laminar	8
RomaShallow	5448	5-7	42	Stylophora	Branching	1
RomaShallow	5448	5-7	42	Seriatopora	Branching	2
RomaShallow	5448	5-7	42	Unknown	Encrusting	2
RomaShallow	5448	5-7	42	Porites	Laminar/branching	1
RomaShallow	5448	5-7	42	Goniastrea	Massive	1
RomaShallow	5448	5-7	42	Alcyoniidae	Soft coral	5
RomaShallow	5448	5-7	49	Porites	Massive	34
RomaShallow	5448	5-7	49	Porites	Branching	10
RomaShallow	5448	5-7	49	Isopora	Branching	3
RomaShallow	5448	5-7	49	Stylophora	Branching	2
RomaShallow	5448	5-7	49	Alcyoniidae	Soft coral	5
RomaShallow	5448	5-7	53	Acropora	Branching	3
RomaShallow	5448	5-7	53	Stylophora	Branching	1
RomaShallow	5448	5-7	53	Porites	Massive	21
RomaShallow	5448	5-7	53	Porites	Branching	1
RomaShallow	5448	5-7	53	Alcyoniidae	Soft coral	35
RomaShallow	5448	5-7	53	Unknown	Branching	1
RomaShallow	5448	5-7	57	Porites	Massive	5
RomaShallow	5448	5-7	57	Unknown	Encrusting	3
RomaShallow	5448	5-7	57	Acropora	Table	55
RomaShallow	5448	5-7	57	Porites	Branching	4
RomaShallow	5448	5-7	57	Porites	Laminar	1
RomaShallow	5448	5-7	57	Goniastrea	Massive	5
RomaShallow	5448	5-7	57	Merulinidae	Encrusting	1
RomaShallow	5448	5-7	57	Alcyoniidae	Soft coral	9
RomaShallow	5448	5-7	61	Porites	Massive	77
RomaShallow	5448	5-7	61	Merulinidae	Massive	1
RomaShallow	5448	5-7	61	Stylophora	Branching	1
RomaShallow	5448	5-7	61	Porites	Encrusting	1
RomaShallow	5448	5-7	61	Alcyoniidae	Soft coral	5
RomaShallow	5448	5-7	65	Porites	Massive	47
RomaShallow	5448	5-7	65	Isopora	Branching	5
RomaShallow	5448	5-7	65	Stylophora	Branching	4
RomaShallow	5448	5-7	65	Unknown	Branching	3
RomaShallow	5448	5-7	65	Unknown	Branching	2
RomaShallow	5448	5-7	65	Acropora	Branching	2
RomaShallow	5448	5-7	65	Porites	Laminar	1
RomaShallow	5448	5-7	65	Polyphyllia	Free-living colonial	1
RomaShallow	5448	5-7	65	Alcyoniidae	Soft coral	2
RomaShallow	5448	5-7	69	Porites	Massive	1
RomaShallow	5448	5-7	69	Unknown	Encrusting	3
RomaShallow	5448	5-7	69	Pocillopora	Branching	1
RomaShallow	5448	5-7	69	Isopora	Branching	5
RomaShallow	5448	5-7	69	Porites	Laminar	1
RomaShallow	5448	5-7	69	Fungia	Free-living solitary	1
RomaShallow	5448	5-7	69	Ctenactis	Free-living solitary	2
RomaShallow	5448	5-7	69	Acropora	Caespitose	3
RomaShallow	5448	5-7	69	Goniastrea	Encrusting	3
RomaShallow	5448	5-7	69	Dipsastraea	Submassive	6
RomaShallow	5448	5-7	69	Alcyoniidae	Soft coral	12
RomaShallow	5448	5-7	73	Porites	Massive	42
RomaShallow	5448	5-7	73	Isopora	Branching	16
RomaShallow	5448	5-7	73	Fungia	Free-living solitary	3
RomaShallow	5448	5-7	73	Lobophyllia	Hemispherical	1
RomaShallow	5448	5-7	73	Acropora	Digitate	1
RomaShallow	5448	5-7	73	Stylophora	Branching	1
RomaShallow	5448	5-7	73	Porites	Branching	3
RomaShallow	5448	5-7	73	Nephtheidae	Soft coral	5
RomaShallow	5448	5-7	77	Porites	Massive	20
RomaShallow	5448	5-7	77	Porites	Laminar	7
RomaShallow	5448	5-7	77	Porites	Encrusting	1
RomaShallow	5448	5-7	77	Acropora	Digitate	1
RomaShallow	5448	5-7	77	Cycloseris	Free-living solitary	1
RomaShallow	5448	5-7	77	Merulinidae	Encrusting	2
RomaShallow	5448	5-7	77	Alcyoniidae	Soft coral	11
RomaShallow	5448	5-7	81	Porites	Massive	32
RomaShallow	5448	5-7	81	Stylophora	Branching	3
RomaShallow	5448	5-7	81	Porites	Branching	7
RomaShallow	5448	5-7	81	Sandalolitha	Free-living colonial	1
RomaShallow	5448	5-7	81	Acropora	Corymbose	2
RomaShallow	5448	5-7	81	Porites	Laminar	1
RomaShallow	5448	5-7	81	Porites	Laminar/branching	1
RomaShallow	5448	5-7	81	Goniastrea	Massive	4
RomaShallow	5448	5-7	81	Alcyoniidae	Soft coral	5
RomaShallow	5448	5-7	85	Porites	Massive	53
RomaShallow	5448	5-7	85	Isopora	Branching	3
RomaShallow	5448	5-7	85	Acropora	Table	2
RomaShallow	5448	5-7	85	Pocillopora	Branching	1
RomaShallow	5448	5-7	85	Turbinaria	Laminar	17
RomaShallow	5448	5-7	85	Porites	Laminar/branching	1
RomaShallow	5448	5-7	85	Goniastrea	Massive	1
RomaShallow	5448	5-7	85	Unknown	Branching	1
RomaShallow	5448	5-7	85	Porites	Branching	6
RomaShallow	5448	5-7	85	Platygyra	Massive	3
RomaShallow	5448	5-7	85	Alcyoniidae	Soft coral	2
RomaShallow	5483	5-7	1	Porites	Massive	30
RomaShallow	5483	5-7	1	Ctenactis	Free-living solitary	1
RomaShallow	5483	5-7	1	Pocillopora	Branching	7
RomaShallow	5483	5-7	1	Porites	Encrusting	7
RomaShallow	5483	5-7	1	Unknown	Encrusting	1
RomaShallow	5483	5-7	1	Alcyoniidae	Soft coral	9
RomaShallow	5483	5-7	5	Porites	Massive	16
RomaShallow	5483	5-7	5	Stylophora	Branching	1
RomaShallow	5483	5-7	5	Acropora	Branching	1
RomaShallow	5483	5-7	5	Isopora	Branching	1
RomaShallow	5483	5-7	5	Porites	Branching	1
RomaShallow	5483	5-7	5	Unknown	Encrusting	1
RomaShallow	5483	5-7	5	Dipsastraea	Massive	2
RomaShallow	5483	5-7	5	Goniastrea	Massive	2
RomaShallow	5483	5-7	5	Merulinidae	Encrusting	1
RomaShallow	5483	5-7	5	Alcyoniidae	Soft coral	11
RomaShallow	5483	5-7	9	Pocillopora	Branching	1
RomaShallow	5483	5-7	9	Goniastrea	Massive	2
RomaShallow	5483	5-7	9	Porites	Massive	2
RomaShallow	5483	5-7	9	Merulinidae	Encrusting	1
RomaShallow	5483	5-7	13	Porites	Massive	50
RomaShallow	5483	5-7	13	Porites	Branching	9
RomaShallow	5483	5-7	13	Fungia	Free-living solitary	3
RomaShallow	5483	5-7	13	Acropora	Bottlebrush	1
RomaShallow	5483	5-7	13	Isopora	Branching	1
RomaShallow	5483	5-7	13	Sandalolitha	Free-living colonial	1
RomaShallow	5483	5-7	13	Porites	Encrusting	3
RomaShallow	5483	5-7	13	Unknown	Laminar	1
RomaShallow	5483	5-7	13	Alcyoniidae	Soft coral	4
RomaShallow	5483	5-7	17	Porites	Massive	29
RomaShallow	5483	5-7	17	Stylophora	Branching	3
RomaShallow	5483	5-7	17	Porites	Laminar	6
RomaShallow	5483	5-7	17	Porites	Encrusting	6
RomaShallow	5483	5-7	17	Goniastrea	Massive	2
RomaShallow	5483	5-7	17	Acropora	Plate	6
RomaShallow	5483	5-7	17	Porites	Branching	2
RomaShallow	5483	5-7	17	Alcyoniidae	Soft coral	3
RomaShallow	5483	5-7	17	Unknown	Laminar/upgrowths	1
RomaShallow	5483	5-7	21	Porites	Massive	48
RomaShallow	5483	5-7	21	Ctenactis	Free-living solitary	2
RomaShallow	5483	5-7	21	Porites	Laminar	9
RomaShallow	5483	5-7	21	Stylophora	Branching	2
RomaShallow	5483	5-7	21	Porites	Branching	4
RomaShallow	5483	5-7	21	Acropora	Branching	3
RomaShallow	5483	5-7	21	Diploastrea	Massive	5
RomaShallow	5483	5-7	21	Alcyoniidae	Soft coral	3
RomaShallow	5483	5-7	21	Porites	Encrusting	1
RomaShallow	5483	5-7	21	Unknown	Encrusting	1
RomaShallow	5483	5-7	21	Merulinidae	Massive	1
RomaShallow	5483	5-7	25	Porites	Massive	52
RomaShallow	5483	5-7	25	Fungia	Free-living solitary	1
RomaShallow	5483	5-7	25	Stylophora	Branching	2
RomaShallow	5483	5-7	25	Acropora	Table	11
RomaShallow	5483	5-7	25	Unknown	Encrusting	1
RomaShallow	5483	5-7	29	Porites	Massive	8
RomaShallow	5483	5-7	29	Acropora	Plate	10
RomaShallow	5483	5-7	29	Isopora	Columnar	3
RomaShallow	5483	5-7	29	Pocillopora	Branching	1
RomaShallow	5483	5-7	29	Porites	Laminar	1
RomaShallow	5483	5-7	29	Unknown	Laminar	3
RomaShallow	5483	5-7	29	Goniastrea	Massive	1
RomaShallow	5483	5-7	29	Porites	Branching	1
RomaShallow	5483	5-7	29	Acropora	Corymbose	1
RomaShallow	5483	5-7	29	Alcyoniidae	Soft coral	5
RomaShallow	5483	5-7	29	Unknown	Encrusting	3
RomaShallow	5483	5-7	29	Dipsastraea	Massive	2
RomaShallow	5483	5-7	33	Porites	Massive	33
RomaShallow	5483	5-7	33	Acropora	Branching	30
RomaShallow	5483	5-7	33	Porites	Laminar	1
RomaShallow	5483	5-7	33	Porites	Encrusting	1
RomaShallow	5483	5-7	33	Unknown	Encrusting	1
RomaShallow	5483	5-7	33	Stylophora	Branching	1
RomaShallow	5483	5-7	33	Alcyoniidae	Soft coral	1
RomaShallow	5483	5-7	40	Porites	Massive	33
RomaShallow	5483	5-7	40	Acropora	Branching	33
RomaShallow	5483	5-7	40	Stylophora	Branching	3
RomaShallow	5483	5-7	40	Porites	Laminar	2
RomaShallow	5483	5-7	40	Alcyoniidae	Soft coral	3
RomaShallow	5483	5-7	44	Porites	Massive	39
RomaShallow	5483	5-7	44	Lobophyllia	Hemispherical	1
RomaShallow	5483	5-7	44	Fungia	Free-living solitary	1
RomaShallow	5483	5-7	44	Cycloseris	Free-living solitary	1
RomaShallow	5483	5-7	44	Porites	Branching	5
RomaShallow	5483	5-7	44	Porites	Encrusting	1
RomaShallow	5483	5-7	44	Goniastrea	Massive	2
RomaShallow	5483	5-7	44	Alcyoniidae	Soft coral	17
RomaShallow	5483	5-7	48	Porites	Massive	18
RomaShallow	5483	5-7	48	Isopora	Columnar	7
RomaShallow	5483	5-7	48	Stylophora	Branching	2
RomaShallow	5483	5-7	48	Porites	Branching	9
RomaShallow	5483	5-7	48	Diploastrea	Massive	1
RomaShallow	5483	5-7	48	Goniastrea	Massive	1
RomaShallow	5483	5-7	48	Unknown	Branching	1
RomaShallow	5483	5-7	48	Alcyoniidae	Soft coral	3
RomaShallow	5483	5-7	48	Platygyra	Massive	6
RomaShallow	5483	5-7	48	Dipsastraea	Submassive	2
RomaShallow	5483	5-7	52	Porites	Massive	11
RomaShallow	5483	5-7	52	Stylophora	Branching	8
RomaShallow	5483	5-7	52	Porites	Laminar	2
RomaShallow	5483	5-7	52	Porites	Encrusting	3
RomaShallow	5483	5-7	52	Fungia	Free-living solitary	1
RomaShallow	5483	5-7	52	Porites	Branching	6
RomaShallow	5483	5-7	52	Acropora	Branching	2
RomaShallow	5483	5-7	52	Pocillopora	Branching	2
RomaShallow	5483	5-7	52	Goniastrea	Submassive	3
RomaShallow	5483	5-7	52	Merulinidae	Encrusting	1
RomaShallow	5483	5-7	52	Alcyoniidae	Soft coral	1
RomaShallow	5483	5-7	56	Porites	Massive	40
RomaShallow	5483	5-7	56	Diploastrea	Massive	8
RomaShallow	5483	5-7	56	Porites	Laminar	10
RomaShallow	5483	5-7	56	Goniastrea	Massive	1
RomaShallow	5483	5-7	56	Porites	Branching	2
RomaShallow	5483	5-7	56	Pocillopora	Branching	5
RomaShallow	5483	5-7	56	Porites	Encrusting	3
RomaShallow	5483	5-7	56	Fungia	Free-living solitary	1
RomaShallow	5483	5-7	56	Unknown	Encrusting	11
RomaShallow	5483	5-7	56	Alcyoniidae	Soft coral	8
RomaShallow	5483	5-7	60	Porites	Massive	21
RomaShallow	5483	5-7	60	Diploastrea	Massive	2
RomaShallow	5483	5-7	60	Stylophora	Branching	4
RomaShallow	5483	5-7	60	Porites	Branching	5
RomaShallow	5483	5-7	60	Pocillopora	Branching	3
RomaShallow	5483	5-7	60	Unknown	Encrusting	2
RomaShallow	5483	5-7	60	Acropora	Table	3
RomaShallow	5483	5-7	64	Diploastrea	Massive	25
RomaShallow	5483	5-7	64	Goniastrea	Massive	1
RomaShallow	5483	5-7	64	Porites	Massive	4
RomaShallow	5483	5-7	64	Acropora	Branching	23
RomaShallow	5483	5-7	64	Porites	Branching	2
RomaShallow	5483	5-7	64	Alcyoniidae	Soft coral	4
RomaShallow	5483	5-7	64	Astreopora	Hemispherical	6
RomaShallow	5483	5-7	68	Porites	Massive	29
RomaShallow	5483	5-7	68	Diploastrea	Massive	1
RomaShallow	5483	5-7	68	Stylophora	Branching	6
RomaShallow	5483	5-7	68	Fungia	Free-living solitary	3
RomaShallow	5483	5-7	68	Porites	Branching	11
RomaShallow	5483	5-7	68	Acropora	Table	9
RomaShallow	5483	5-7	68	Astreopora	Encrusting	1
RomaShallow	5483	5-7	72	Porites	Massive	44
RomaShallow	5483	5-7	72	Isopora	Columnar	12
RomaShallow	5483	5-7	72	Stylophora	Branching	3
RomaShallow	5483	5-7	72	Porites	Branching	3
RomaShallow	5483	5-7	72	Goniastrea	Massive	5
RomaShallow	5483	5-7	72	Fungia	Free-living solitary	1
RomaShallow	5483	5-7	72	Porites	Laminar	2
RomaShallow	5483	5-7	72	Alcyoniidae	Soft coral	9
RomaShallow	5483	5-7	76	Cycloseris	Free-living solitary	2
RomaShallow	5483	5-7	76	Ctenactis	Free-living solitary	2
RomaShallow	5483	5-7	76	Isopora	Branching	1
RomaShallow	5483	5-7	76	Seriatopora	Branching	5
RomaShallow	5483	5-7	76	Porites	Branching	9
RomaShallow	5483	5-7	76	Porites	Massive	3
RomaShallow	5483	5-7	76	Unknown	Laminar	1
RomaShallow	5483	5-7	76	Alcyoniidae	Soft coral	17
RomaShallow	5483	5-7	80	Porites	Massive	31
RomaShallow	5483	5-7	80	Diploastrea	Massive	5
RomaShallow	5483	5-7	80	Cycloseris	Free-living solitary	3
RomaShallow	5483	5-7	80	Porites	Branching	7
RomaShallow	5483	5-7	80	Merulinidae	Encrusting	1
RomaShallow	5483	5-7	80	Dipsastraea	Massive	5
RomaShallow	5483	5-7	80	Stylophora	Branching	5
RomaShallow	5483	5-7	80	Alcyoniidae	Soft coral	6
Secret Spot	5604	5-7	6	Porites	Massive	2
Secret Spot	5604	5-7	6	Stylophora	Branching	1
Secret Spot	5604	5-7	6	Ctenactis	Free-living solitary	2
Secret Spot	5604	5-7	6	Fungia	Free-living solitary	3
Secret Spot	5604	5-7	6	Isopora	Branching	3
Secret Spot	5604	5-7	6	Unknown	Encrusting	3
Secret Spot	5604	5-7	6	Acropora	Corymbose	2
Secret Spot	5604	5-7	6	Porites	Laminar/branching	2
Secret Spot	5604	5-7	6	Unknown	Encrusting/upgrowths	1
Secret Spot	5604	5-7	6	Goniastrea	Massive	16
Secret Spot	5604	5-7	6	Diploastrea	Massive	2
Secret Spot	5604	5-7	6	Porites	Branching	1
Secret Spot	5604	5-7	6	Goniopora	Submassive	2
Secret Spot	5604	5-7	10	Ctenactis	Free-living solitary	2
Secret Spot	5604	5-7	10	Halomitra	Free-living colonial	5
Secret Spot	5604	5-7	10	Porites	Branching	9
Secret Spot	5604	5-7	10	Unknown	Submassive	2
Secret Spot	5604	5-7	10	Unknown	Encrusting	3
Secret Spot	5604	5-7	10	Alcyoniidae	Soft coral	2
Secret Spot	5604	5-7	15	Porites	Branching	42
Secret Spot	5604	5-7	15	Porites	Laminar	18
Secret Spot	5604	5-7	15	Porites	Laminar/columnar	5
Secret Spot	5604	5-7	15	Unknown	Branching	7
Secret Spot	5604	5-7	15	Acropora	Table	1
Secret Spot	5604	5-7	15	Cycloseris	Free-living solitary	2
Secret Spot	5604	5-7	15	Merulinidae	Massive	1
Secret Spot	5604	5-7	19	Porites	Branching	32
Secret Spot	5604	5-7	19	Stylophora	Branching	4
Secret Spot	5604	5-7	19	Pocillopora	Branching	10
Secret Spot	5604	5-7	19	Porites	Laminar/branching	1
Secret Spot	5604	5-7	19	Porites	Massive	4
Secret Spot	5604	5-7	19	Unknown	Submassive	2
Secret Spot	5604	5-7	23	Acropora	Table	3
Secret Spot	5604	5-7	23	Porites	Laminar	5
Secret Spot	5604	5-7	23	Goniastrea	Massive	9
Secret Spot	5604	5-7	23	Porites	Laminar/branching	1
Secret Spot	5604	5-7	23	Lobophyllia	Hemispherical	4
Secret Spot	5604	5-7	23	Porites	Branching	3
Secret Spot	5604	5-7	23	Alcyoniidae	Soft coral	3
Secret Spot	5604	5-7	27	Acropora	Plate	7
Secret Spot	5604	5-7	27	Acropora	Bottlebrush	66
Secret Spot	5604	5-7	27	Merulina	Laminar	7
Secret Spot	5604	5-7	31	Acropora	Branching	47
Secret Spot	5604	5-7	31	Acropora	Caespitose	4
Secret Spot	5604	5-7	31	Pocillopora	Branching	1
Secret Spot	5604	5-7	31	Acropora	Plate	4
Secret Spot	5604	5-7	31	Ctenactis	Free-living solitary	2
Secret Spot	5604	5-7	31	Fungia	Free-living solitary	4
Secret Spot	5604	5-7	31	Cycloseris	Free-living solitary	1
Secret Spot	5604	5-7	31	Echinopora	Branching	2
Secret Spot	5604	5-7	31	Porites	Branching	1
Secret Spot	5604	5-7	35	Ctenactis	Free-living solitary	3
Secret Spot	5604	5-7	35	Porites	Encrusting	5
Secret Spot	5604	5-7	35	Pocillopora	Branching	2
Secret Spot	5604	5-7	35	Porites	Encrusting/branching	2
Secret Spot	5604	5-7	35	Porites	Branching	3
Secret Spot	5604	5-7	35	Unknown	Branching	1
Secret Spot	5604	5-7	35	Fungia	Free-living solitary	1
Secret Spot	5604	5-7	35	Lobophyllia	Hemispherical	4
Secret Spot	5604	5-7	40	Turbinaria	Laminar	65
Secret Spot	5604	5-7	40	Lobophyllia	Hemispherical	3
Secret Spot	5604	5-7	40	Ctenactis	Free-living solitary	1
Secret Spot	5604	5-7	40	Cycloseris	Free-living solitary	1
Secret Spot	5604	5-7	40	Porites	Encrusting	2
Secret Spot	5604	5-7	40	Unknown	Branching	10
Secret Spot	5604	5-7	40	Unknown	Encrusting	2
Secret Spot	5604	5-7	40	Pocillopora	Branching	2
Secret Spot	5604	5-7	40	Merulinidae	Massive	3
Secret Spot	5604	5-7	40	Diploastrea	Massive	2
Secret Spot	5604	5-7	44	Diploastrea	Massive	8
Secret Spot	5604	5-7	44	Stylophora	Branching	5
Secret Spot	5604	5-7	44	Clavulariidae	Soft coral	2
Secret Spot	5604	5-7	44	Isopora	Branching	1
Secret Spot	5604	5-7	44	Porites	Laminar/branching	13
Secret Spot	5604	5-7	44	Porites	Encrusting	2
Secret Spot	5604	5-7	44	Unknown	Encrusting	4
Secret Spot	5604	5-7	44	Merulinidae	Encrusting	1
Secret Spot	5604	5-7	44	Porites	Laminar	3
Secret Spot	5604	5-7	48	Merulina	Laminar	5
Secret Spot	5604	5-7	48	Acropora	Plate	12
Secret Spot	5604	5-7	48	Acropora	Table	6
Secret Spot	5604	5-7	48	Porites	Massive	30
Secret Spot	5604	5-7	48	Pocillopora	Branching	3
Secret Spot	5604	5-7	48	Isopora	Branching	2
Secret Spot	5604	5-7	48	Unknown	Encrusting	3
Secret Spot	5604	5-7	48	Lobophyllia	Hemispherical	4
Secret Spot	5604	5-7	48	Cycloseris	Free-living solitary	1
Secret Spot	5604	5-7	48	Porites	Branching	3
Secret Spot	5604	5-7	48	Merulinidae	Encrusting	6
Secret Spot	5604	5-7	48	Acropora	Caespitose	1
Secret Spot	5604	5-7	48	Goniastrea	Encrusting	1
Secret Spot	5604	5-7	48	Unknown	Branching	1
Secret Spot	5604	5-7	52	Acropora	Bottlebrush	45
Secret Spot	5604	5-7	52	Isopora	Branching	13
Secret Spot	5604	5-7	52	Clavulariidae	Soft coral	4
Secret Spot	5604	5-7	52	Porites	Branching	4
Secret Spot	5604	5-7	52	Stylophora	Branching	2
Secret Spot	5604	5-7	52	Porites	Encrusting/branching	3
Secret Spot	5604	5-7	52	Mycedium	Laminar	13
Secret Spot	5604	5-7	52	Merulinidae	Encrusting	2
Secret Spot	5604	5-7	52	Unknown	Encrusting	1
Secret Spot	5604	5-7	52	Merulina	Laminar	2
Secret Spot	5604	5-7	52	Unknown	Branching	1
Secret Spot	5604	5-7	52	Porites	Laminar	4
Secret Spot	5604	5-7	56	Porites	Laminar	6
Secret Spot	5604	5-7	56	Merulina	Laminar	1
Secret Spot	5604	5-7	56	Acropora	Branching	16
Secret Spot	5604	5-7	56	Clavulariidae	Soft coral	2
Secret Spot	5604	5-7	56	Fungia	Free-living solitary	2
Secret Spot	5604	5-7	56	Cycloseris	Free-living solitary	1
Secret Spot	5604	5-7	56	Merulinidae	Encrusting	1
Secret Spot	5604	5-7	56	Porites	Laminar/branching	5
Secret Spot	5604	5-7	56	Unknown	Encrusting	2
Secret Spot	5604	5-7	56	Sandalolitha	Free-living colonial	1
Secret Spot	5604	5-7	60	Mycedium	Laminar	10
Secret Spot	5604	5-7	60	Porites	Laminar	2
Secret Spot	5604	5-7	60	Fungia	Free-living solitary	3
Secret Spot	5604	5-7	60	Cycloseris	Free-living solitary	3
Secret Spot	5604	5-7	60	Unknown	Branching	1
Secret Spot	5604	5-7	60	Unknown	Encrusting	1
Secret Spot	5604	5-7	60	Porites	Branching	1
Secret Spot	5604	5-7	64	Acropora	Table	4
Secret Spot	5604	5-7	64	Pocillopora	Branching	2
Secret Spot	5604	5-7	64	Porites	Branching	25
Secret Spot	5604	5-7	64	Fungia	Free-living solitary	2
Secret Spot	5604	5-7	64	Merulinidae	Submassive	2
Secret Spot	5604	5-7	64	Unknown	Encrusting	1
Secret Spot	5604	5-7	64	Porites	Laminar/upgrowths	3
Secret Spot	5604	5-7	68	Porites	Branching	3
Secret Spot	5604	5-7	68	Porites	Laminar/branching	7
Secret Spot	5604	5-7	68	Pocillopora	Branching	3
Secret Spot	5604	5-7	68	Fungia	Free-living solitary	1
Secret Spot	5604	5-7	68	Porites	Massive	2
Secret Spot	5604	5-7	68	Porites	Encrusting	1
Secret Spot	5604	5-7	68	Cycloseris	Free-living solitary	1
Secret Spot	5604	5-7	68	Stylophora	Branching	2
Secret Spot	5604	5-7	68	Merulinidae	Massive	1
Secret Spot	5604	5-7	68	Halomitra	Free-living colonial	1
Secret Spot	5604	5-7	72	Ctenactis	Free-living solitary	3
Secret Spot	5604	5-7	72	Stylophora	Branching	5
Secret Spot	5604	5-7	72	Acropora	Plate	5
Secret Spot	5604	5-7	72	Porites	Branching	10
Secret Spot	5604	5-7	72	Cycloseris	Free-living solitary	1
Secret Spot	5604	5-7	72	Merulinidae	Massive	1
Secret Spot	5604	5-7	72	Unknown	Encrusting	13
Secret Spot	5604	5-7	72	Lobophyllia	Hemispherical	1
Secret Spot	5604	5-7	72	Porites	Laminar	1
Secret Spot	5604	5-7	72	Pocillopora	Branching	1
Secret Spot	5604	5-7	72	Fungia	Free-living solitary	1
Secret Spot	5604	5-7	72	Unknown	Branching	3
Secret Spot	5604	5-7	76	Acropora	Table	11
Secret Spot	5604	5-7	76	Porites	Massive	6
Secret Spot	5604	5-7	76	Fungia	Free-living solitary	4
Secret Spot	5604	5-7	76	Lobophyllia	Hemispherical	5
Secret Spot	5604	5-7	76	Merulina	Laminar	6
Secret Spot	5604	5-7	76	Porites	Branching	1
Secret Spot	5604	5-7	76	Acropora	Branching	1
Secret Spot	5604	5-7	76	Unknown	Encrusting	3
Secret Spot	5604	5-7	76	Merulinidae	Massive	1
Secret Spot	5604	5-7	76	Porites	Encrusting/branching	1
Secret Spot	5604	5-7	76	Sandalolitha	Free-living colonial	3
Secret Spot	5604	5-7	76	Seriatopora	Branching	5
Secret Spot	5604	5-7	76	Unknown	Branching	1
Secret Spot	5644	5-7	2	Stylophora	Branching	2
Secret Spot	5644	5-7	2	Acropora	Bottlebrush	4
Secret Spot	5644	5-7	2	Isopora	Branching	1
Secret Spot	5644	5-7	2	Unknown	Unknown	2
Secret Spot	5644	5-7	2	Lobophyllia	Hemispherical	3
Secret Spot	5644	5-7	2	Platygyra	Massive	21
Secret Spot	5644	5-7	2	Seriatopora	Branching	2
Secret Spot	5644	5-7	2	Pocillopora	Branching	1
Secret Spot	5644	5-7	6	Cycloseris	Free-living solitary	2
Secret Spot	5644	5-7	6	Fungia	Free-living solitary	4
Secret Spot	5644	5-7	6	Ctenactis	Free-living solitary	2
Secret Spot	5644	5-7	6	Porites	Massive	28
Secret Spot	5644	5-7	6	Acropora	Caespitose	15
Secret Spot	5644	5-7	6	Unknown	Encrusting	4
Secret Spot	5644	5-7	6	Porites	Encrusting	3
Secret Spot	5644	5-7	10	Acropora	Plate	36
Secret Spot	5644	5-7	10	Acropora	Plate	33
Secret Spot	5644	5-7	10	Pocillopora	Branching	3
Secret Spot	5644	5-7	10	Acropora	Caespitose	9
Secret Spot	5644	5-7	10	Stylophora	Branching	1
Secret Spot	5644	5-7	10	Isopora	Laminar/branching	2
Secret Spot	5644	5-7	10	Fungia	Free-living solitary	1
Secret Spot	5644	5-7	10	Porites	Laminar	4
Secret Spot	5644	5-7	14	Acropora	Branching	36
Secret Spot	5644	5-7	14	Pocillopora	Branching	9
Secret Spot	5644	5-7	14	Acropora	Plate	7
Secret Spot	5644	5-7	14	Porites	Massive	3
Secret Spot	5644	5-7	14	Porites	Laminar	10
Secret Spot	5644	5-7	14	Ctenactis	Free-living solitary	1
Secret Spot	5644	5-7	14	Merulinidae	Massive	2
Secret Spot	5644	5-7	14	Acropora	Digitate	2
Secret Spot	5644	5-7	14	Porites	Branching	2
Secret Spot	5644	5-7	14	Unknown	Branching	3
Secret Spot	5644	5-7	14	Seriatopora	Branching	1
Secret Spot	5644	5-7	14	Unknown	Encrusting	5
Secret Spot	5644	5-7	14	Isopora	Branching	1
Secret Spot	5644	5-7	18	Porites	Massive	8
Secret Spot	5644	5-7	18	Porites	Laminar	4
Secret Spot	5644	5-7	18	Pocillopora	Branching	11
Secret Spot	5644	5-7	18	Acropora	Corymbose	8
Secret Spot	5644	5-7	18	Unknown	Encrusting	13
Secret Spot	5644	5-7	18	Stylophora	Branching	2
Secret Spot	5644	5-7	18	Isopora	Branching	5
Secret Spot	5644	5-7	18	Isopora	Laminar/branching	2
Secret Spot	5644	5-7	18	Seriatopora	Branching	1
Secret Spot	5644	5-7	18	Goniastrea	Massive	3
Secret Spot	5644	5-7	18	Goniastrea	Encrusting	1
Secret Spot	5644	5-7	22	Goniastrea	Massive	10
Secret Spot	5644	5-7	22	Porites	Laminar	3
Secret Spot	5644	5-7	22	Porites	Massive	3
Secret Spot	5644	5-7	22	Acropora	Corymbose	4
Secret Spot	5644	5-7	22	Diploastrea	Massive	1
Secret Spot	5644	5-7	22	Unknown	Encrusting	6
Secret Spot	5644	5-7	22	Unknown	Laminar	1
Secret Spot	5644	5-7	22	Stylophora	Branching	1
Secret Spot	5644	5-7	22	Goniastrea	Encrusting	4
Secret Spot	5644	5-7	22	Porites	Encrusting	1
Secret Spot	5644	5-7	22	Halomitra	Free-living colonial	1
Secret Spot	5644	5-7	26	Porites	Massive	29
Secret Spot	5644	5-7	26	Porites	Laminar	7
Secret Spot	5644	5-7	26	Acropora	Branching	4
Secret Spot	5644	5-7	26	Acropora	Plate	2
Secret Spot	5644	5-7	30	Porites	Laminar	24
Secret Spot	5644	5-7	30	Acropora	Plate	7
Secret Spot	5644	5-7	30	Pocillopora	Branching	6
Secret Spot	5644	5-7	30	Porites	Laminar/branching	1
Secret Spot	5644	5-7	30	Unknown	Encrusting	2
Secret Spot	5644	5-7	30	Alcyoniidae	Soft coral	5
Secret Spot	5644	5-7	30	Goniastrea	Massive	4
Secret Spot	5644	5-7	34	Porites	Massive	24
Secret Spot	5644	5-7	34	Porites	Laminar	13
Secret Spot	5644	5-7	34	Cycloseris	Free-living solitary	1
Secret Spot	5644	5-7	34	Unknown	Encrusting	3
Secret Spot	5644	5-7	34	Platygyra	Massive	3
Secret Spot	5644	5-7	34	Clavulariidae	Soft coral	8
Secret Spot	5644	5-7	38	Porites	Massive	25
Secret Spot	5644	5-7	38	Isopora	Branching	25
Secret Spot	5644	5-7	38	Ctenactis	Free-living solitary	3
Secret Spot	5644	5-7	38	Porites	Laminar	10
Secret Spot	5644	5-7	38	Pocillopora	Branching	1
Secret Spot	5644	5-7	38	Stylophora	Branching	1
Secret Spot	5644	5-7	38	Fungia	Free-living solitary	2
Secret Spot	5644	5-7	38	Porites	Encrusting	2
Secret Spot	5644	5-7	38	Porites	Laminar/branching	1
Secret Spot	5644	5-7	38	Alcyoniidae	Soft coral	3
Secret Spot	5644	5-7	38	Unknown	Laminar	1
Secret Spot	5644	5-7	38	Unknown	Encrusting	1
Secret Spot	5644	5-7	42	Isopora	Branching	13
Secret Spot	5644	5-7	42	Pocillopora	Branching	8
Secret Spot	5644	5-7	42	Ctenactis	Free-living solitary	2
Secret Spot	5644	5-7	42	Fungia	Free-living solitary	3
Secret Spot	5644	5-7	42	Platygyra	Massive	3
Secret Spot	5644	5-7	42	Porites	Laminar	5
Secret Spot	5644	5-7	42	Unknown	Encrusting	4
Secret Spot	5644	5-7	42	Porites	Massive	1
Secret Spot	5644	5-7	42	Merulinidae	Encrusting	5
Secret Spot	5644	5-7	42	Merulinidae	Massive	1
Secret Spot	5644	5-7	42	Alcyoniidae	Soft coral	6
Secret Spot	5644	5-7	49	Porites	Massive	15
Secret Spot	5644	5-7	49	Porites	Laminar	4
Secret Spot	5644	5-7	49	Porites	Encrusting	15
Secret Spot	5644	5-7	49	Stylophora	Branching	4
Secret Spot	5644	5-7	49	Unknown	Encrusting	1
Secret Spot	5644	5-7	49	Acropora	Table	7
Secret Spot	5644	5-7	49	Acropora	Corymbose	1
Secret Spot	5644	5-7	49	Lobophyllia	Massive	2
Secret Spot	5644	5-7	53	Porites	Massive	36
Secret Spot	5644	5-7	53	Porites	Laminar	5
Secret Spot	5644	5-7	53	Lobactis	Free-living solitary	1
Secret Spot	5644	5-7	53	Lobophyllia	Encrusting	1
Secret Spot	5644	5-7	53	Nephtheidae	Soft coral	23
Secret Spot	5644	5-7	57	Acropora	Digitate	7
Secret Spot	5644	5-7	57	Acropora	Branching	2
Secret Spot	5644	5-7	57	Porites	Encrusting	13
Secret Spot	5644	5-7	57	Porites	Massive	11
Secret Spot	5644	5-7	57	Lobophyllia	Hemispherical	1
Secret Spot	5644	5-7	57	Fungia	Free-living solitary	1
Secret Spot	5644	5-7	57	Goniastrea	Massive	2
Secret Spot	5644	5-7	57	Montipora	Laminar	2
Secret Spot	5644	5-7	57	Alcyoniidae	Soft coral	1
Secret Spot	5644	5-7	57	Pocillopora	Branching	1
Secret Spot	5644	5-7	57	Unknown	Encrusting/branching	1
Secret Spot	5644	5-7	62	Porites	Massive	14
Secret Spot	5644	5-7	62	Porites	Laminar	8
Secret Spot	5644	5-7	62	Acropora	Branching	11
Secret Spot	5644	5-7	62	Pocillopora	Branching	4
Secret Spot	5644	5-7	62	Platygyra	Massive	2
Secret Spot	5644	5-7	62	Goniastrea	Encrusting	2
Secret Spot	5644	5-7	66	Isopora	Branching	5
Secret Spot	5644	5-7	66	Goniastrea	Massive	4
[truncated: 276 more rows]
